# Supplementary material for: {4,4′,6,6′-Tetra­iodo-2,2′-[(2,2-dimethyl­propane-1,3-di­yl)bis­(nitrilo­methanylyl­idene)]diphenolato}nickel(II)
Source: Acta Crystallogr Sect E Struct Rep Online. 2012 Jun 16;68(Pt 7):m935. doi: 10.1107/S1600536812024944 (PMC3393197; doi:10.1107/S1600536812024944)
Supplement: Supplementary file 2 [file e-68-0m935-Isup2.hkl]

# 
# h,k,l, Fc-squared, Fo-squared, sigma(Fo-squared) and status flag 
# 
data_I
_shelx_title ' NIIR in Pbcn' 
_shelx_refln_list_code          4 
_shelx_F_calc_maximum      584.83 
_exptl_crystal_F_000      1600.00 
_reflns_d_resolution_high  0.7812 
 
loop_ 
 _symmetry_equiv_pos_as_xyz 
 'x, y, z' 
 '-x+1/2, -y+1/2, z+1/2' 
 'x+1/2, -y+1/2, -z' 
 '-x, y, -z+1/2' 
 '-x, -y, -z' 
 'x-1/2, y-1/2, -z-1/2' 
 '-x-1/2, y-1/2, z' 
 'x, -y, z-1/2' 
 
_cell_length_a    16.6823 
_cell_length_b    15.9978 
_cell_length_c     8.7920 
_cell_angle_alpha  90.000 
_cell_angle_beta   90.000 
_cell_angle_gamma  90.000 
 
_shelx_F_squared_multiplier     1.000 
 
loop_ 
 _refln_index_h 
 _refln_index_k 
 _refln_index_l 
 _refln_F_squared_calc 
 _refln_F_squared_meas 
 _refln_F_squared_sigma 
 _refln_observed_status 
   2   0   0     9622.90     9329.02    480.65 o 
   4   0   0   172026.08   178604.09   8249.69 o 
   6   0   0     2194.06     2066.78    632.19 o 
   8   0   0    37569.82    41118.29   2893.42 o 
  10   0   0     3310.57     2207.72    495.45 o 
  12   0   0    33671.66    35501.88   2326.63 o 
  14   0   0      489.88      709.48    372.58 o 
  16   0   0     8360.40     8421.74   1496.26 o 
  18   0   0     3348.28     3561.86    913.61 o 
  20   0   0    12215.06    12638.12   1178.99 o 
   1   1   0      146.88      150.38     61.21 o 
   3   1   0    30375.63    33194.58   1786.08 o 
   5   1   0   145711.70   150121.13   7080.86 o 
   7   1   0    38174.07    38745.81   1767.78 o 
   9   1   0    28732.70    28993.67   2136.38 o 
  11   1   0     9725.68     9267.76    669.69 o 
  13   1   0     8721.29     8220.49    915.59 o 
  15   1   0    24372.73    25032.87   1973.36 o 
  17   1   0     5031.73     5321.71    501.47 o 
  19   1   0      855.66     1165.33    323.96 o 
  21   1   0      320.82      402.29    304.56 o 
   0   2   0    27283.53    29494.61   1107.00 o 
   2   2   0    41593.69    44917.03   1396.47 o 
   4   2   0     6988.08     6424.47    336.16 o 
   6   2   0   163245.20   150253.86   5483.39 o 
   8   2   0     7560.31     7665.90    495.49 o 
  10   2   0   141776.27   132670.50   6767.83 o 
  12   2   0       21.84      -39.08    167.94 o 
  14   2   0    16365.48    16460.33   1058.64 o 
  16   2   0      981.86      592.46    309.61 o 
  18   2   0     2456.27     3318.19    413.45 o 
  20   2   0      670.73     1084.58    502.95 o 
   1   3   0    20434.76    23113.27    723.40 o 
   3   3   0    18341.46    19112.45    639.92 o 
   5   3   0    53486.75    50571.82   1595.88 o 
   7   3   0     7204.64     6842.80    399.30 o 
   9   3   0     6167.67     7119.14    798.89 o 
  11   3   0     5085.90     5034.42    401.63 o 
  13   3   0     7942.96     6722.13    512.92 o 
  15   3   0     9436.93     9263.83    919.55 o 
  17   3   0     2062.27     1789.23    430.44 o 
  19   3   0     1040.08      598.78    334.43 o 
  21   3   0      173.27     -251.03    251.03 o 
   0   4   0   342027.53   363513.72  14464.85 o 
   2   4   0       42.81       62.53     57.43 o 
   4   4   0    87513.45    93462.20   2609.16 o 
   6   4   0    46680.79    46043.44   1534.53 o 
   8   4   0    24957.29    23728.46    993.31 o 
  10   4   0      769.30      582.79    167.98 o 
  12   4   0    23481.33    21693.97    990.94 o 
  14   4   0     3984.45     3888.32    481.93 o 
  16   4   0     9065.48     8054.97    766.35 o 
  18   4   0     1057.81      967.12    479.59 o 
  20   4   0     4841.07     4470.17   1825.23 o 
   1   5   0     1497.47     1786.46    106.28 o 
   3   5   0     4310.96     4746.31    202.48 o 
   5   5   0    53872.57    57418.59   2741.02 o 
   7   5   0    25487.85    26078.13   1260.70 o 
   9   5   0      348.25      544.29    142.10 o 
  11   5   0      618.61      415.93    223.22 o 
  13   5   0     9311.64     9595.15    759.03 o 
  15   5   0      417.46      497.50    277.45 o 
  17   5   0      451.62      154.58    328.98 o 
  19   5   0      105.77      566.79    388.43 o 
   0   6   0    88142.10    96572.96   3517.17 o 
   2   6   0    13150.03    13485.07    451.97 o 
   4   6   0   104855.95   105868.28   3363.81 o 
   6   6   0     9158.28     9196.75    553.89 o 
   8   6   0     1108.93      822.11    210.07 o 
  10   6   0    45523.40    45139.84   4050.79 o 
  12   6   0       26.85       -6.16    137.50 o 
  14   6   0     2300.68     2413.84    382.49 o 
  16   6   0     6160.84     5612.44    868.03 o 
  18   6   0      422.47     1399.15    503.38 o 
  20   6   0      246.69      435.99    428.07 o 
   1   7   0     2321.13     2396.68    156.28 o 
   3   7   0     2595.55     2379.39    190.65 o 
   5   7   0      619.17      707.69    123.43 o 
   7   7   0      239.76      438.43    176.63 o 
   9   7   0     9959.93     8891.50    641.52 o 
  11   7   0     8645.80     8673.20    677.81 o 
  13   7   0        4.95      170.43    273.49 o 
  15   7   0       13.25      -67.38    265.56 o 
  17   7   0       28.83      166.47    344.83 o 
  19   7   0      242.36      130.80    412.21 o 
   0   8   0    29452.26    32030.64   2061.07 o 
   2   8   0    18891.90    21928.89    777.32 o 
   4   8   0      959.01      803.26    157.77 o 
   6   8   0    99633.26    93805.45   3454.43 o 
   8   8   0     2704.28     2110.08    394.38 o 
  10   8   0    36146.47    32923.39   1637.96 o 
  12   8   0     5423.86     5687.75    784.79 o 
  14   8   0     6239.58     5965.20    856.14 o 
  16   8   0      178.51        7.93    281.41 o 
  18   8   0       11.42     -285.38    297.27 o 
   1   9   0    32179.03    32121.95   1095.82 o 
   3   9   0     6730.02     7634.28    457.24 o 
   5   9   0     2145.34     1975.88    261.12 o 
   7   9   0      416.09      408.11    159.85 o 
   9   9   0     4679.68     4892.05    484.84 o 
  11   9   0     8261.10     8882.41   1010.72 o 
  13   9   0       11.61      150.62    261.60 o 
  15   9   0     4121.53     3860.54    721.37 o 
  17   9   0       82.55      483.56    404.29 o 
  19   9   0     3271.38     3048.00    753.08 o 
   0  10   0   116661.36   120640.18   5296.60 o 
   2  10   0     6171.83     7236.06    399.16 o 
   4  10   0    90788.21    93267.49   3459.44 o 
   6  10   0      715.86      681.91    184.59 o 
   8  10   0     2553.80     2415.67    446.99 o 
  10  10   0      848.95      697.59    376.54 o 
  12  10   0     2660.81     1938.20    495.45 o 
  14  10   0       14.18     -237.82    237.82 o 
  16  10   0    10754.51    10792.86   1252.49 o 
  18  10   0      145.88      305.20    372.58 o 
   1  11   0    22016.94    22704.53    847.58 o 
   3  11   0     1880.96     1649.35    236.63 o 
   5  11   0    18321.15    17602.68    901.62 o 
   7  11   0     5147.63     3992.99    368.76 o 
   9  11   0    22072.22    21197.28   1625.07 o 
  11  11   0     5977.67     5881.97    840.28 o 
  13  11   0     1111.25     1514.09    479.59 o 
  15  11   0     1664.81     1625.07    507.34 o 
  17  11   0       70.72      705.52    416.18 o 
   0  12   0     3479.17     4051.37    449.30 o 
   2  12   0     1828.63     1831.35    226.30 o 
   4  12   0      364.08      386.26    180.64 o 
   6  12   0    59764.20    58195.60   2718.14 o 
   8  12   0      322.53       31.71    249.71 o 
  10  12   0    33920.47    33543.86   2362.30 o 
  12  12   0      597.80      907.66    408.25 o 
  14  12   0     9663.45    11157.51   1296.09 o 
  16  12   0       20.67      154.58    392.40 o 
   1  13   0    25156.45    25214.64    956.93 o 
   3  13   0     7003.33     7962.85    951.26 o 
   5  13   0     6690.22     7871.69    947.30 o 
   7  13   0      172.63      475.63    344.83 o 
   9  13   0     1904.40     1740.02    523.19 o 
  11  13   0     2658.27     3737.67    725.34 o 
  13  13   0      347.85      578.68    376.54 o 
  15  13   0     2652.58     3234.29    737.23 o 
   0  14   0    48715.35    47178.62   3091.60 o 
   2  14   0      526.75      406.88    235.38 o 
   4  14   0    24083.93    23896.49   1819.29 o 
   6  14   0     2372.56     1993.69    527.16 o 
   8  14   0     3113.26     3079.71    630.21 o 
  10  14   0      549.89      618.32    396.36 o 
  12  14   0     1129.69      788.75    428.07 o 
  14  14   0        0.97     -198.18    360.69 o 
   1  15   0      140.66      186.07    204.54 o 
   3  15   0       68.04      -91.16    257.63 o 
   5  15   0     5945.58     8517.76   1086.02 o 
   7  15   0     2933.53     2691.28    626.25 o 
   9  15   0     3384.68     2960.80    646.07 o 
  11  15   0     1117.51     1058.28    451.85 o 
  13  15   0     1621.61     2120.52    653.99 o 
   0  16   0     7274.02     6631.09    951.26 o 
   2  16   0     4329.38     4058.72    753.08 o 
   4  16   0     2992.20     2873.60    657.96 o 
   6  16   0    11058.15    11712.41   1331.77 o 
   8  16   0       31.42      574.72    396.36 o 
  10  16   0     9165.28     9401.64   1232.68 o 
  12  16   0      508.87      883.88    483.56 o 
   1  17   0     2002.23     1133.39    335.76 o 
   3  17   0     2232.24     1605.25    523.19 o 
   5  17   0        6.27     -253.67    253.67 o 
   7  17   0     1459.81     1193.04    479.59 o 
   9  17   0      803.72      927.48    451.85 o 
  11  17   0      141.33       51.53    384.47 o 
   0  18   0     7950.74     8065.91   1157.37 o 
   2  18   0      843.00      745.16    451.85 o 
   4  18   0     4089.35     4181.59    856.14 o 
   6  18   0     4449.38     4550.20    860.10 o 
   8  18   0      580.59      761.01    467.70 o 
  10  18   0     2763.70     3297.71    780.83 o 
   1  19   0     2714.83     2560.48    725.34 o 
   3  19   0     1489.55     1189.08    566.79 o 
   5  19   0      458.71      332.94    360.69 o 
   7  19   0      783.39      269.52    408.25 o 
   0  20   0     3725.32     4879.18    979.01 o 
   2  20   0      621.38      166.47    443.92 o 
   4  20   0     6907.57     7455.51   1169.26 o 
   1   1   1    28383.49    28486.43    500.66 o 
   2   1   1     2313.56     2155.19     91.41 o 
   3   1   1   186032.22   174348.83   3332.17 o 
   4   1   1    14119.25    13765.94    408.07 o 
   5   1   1     2130.60     1766.35    118.01 o 
   6   1   1     1172.56     1162.12    100.89 o 
   7   1   1    37705.45    34411.24    884.08 o 
   8   1   1    16898.32    15894.00    467.78 o 
   9   1   1    14914.18    13834.83    432.84 o 
  10   1   1     1076.20     1170.92    161.62 o 
  11   1   1     2810.52     2535.04    317.88 o 
  12   1   1     4180.23     4120.01    283.98 o 
  13   1   1     7905.62     7008.36    431.80 o 
  14   1   1       23.41       -4.51    210.35 o 
  15   1   1     2243.73     1811.36    235.11 o 
  16   1   1      815.54      846.22    257.91 o 
  17   1   1     3904.00     3981.08    324.84 o 
  18   1   1       27.89     -246.11    246.11 o 
  19   1   1     1249.10     1154.21    301.06 o 
  20   1   1        1.46     -313.19    313.19 o 
  21   1   1      108.54      330.59    360.75 o 
   0   2   1    11183.66    11286.18    242.30 o 
   1   2   1    19547.74    20566.17    346.92 o 
   2   2   1    12221.45    12812.31    297.02 o 
   3   2   1     1123.14     1112.33     84.10 o 
   4   2   1     1329.73     1352.12     80.07 o 
   5   2   1       97.68       59.70     52.82 o 
   6   2   1     2362.74     2192.67    128.06 o 
   7   2   1     5529.11     5027.73    224.14 o 
   8   2   1     6043.40     5928.17    247.43 o 
   9   2   1     4037.71     3987.80    222.70 o 
  10   2   1    10555.14    10120.23    423.48 o 
  11   2   1      417.05      315.21    143.87 o 
  12   2   1       73.85     -109.01    109.01 o 
  13   2   1     1751.95     1701.42    242.26 o 
  14   2   1     1856.84     2243.55    272.94 o 
  15   2   1      155.29      -61.37    237.99 o 
  16   2   1      586.17      388.17    236.20 o 
  17   2   1      186.87      374.12    216.32 o 
  18   2   1      722.87      589.43    177.00 o 
  19   2   1      383.24      422.26    180.71 o 
  20   2   1      869.29      977.26    227.07 o 
  21   2   1       10.64     -377.85    377.85 o 
   1   3   1        9.11      -27.21     27.21 o 
   2   3   1    89833.40    93193.59   1629.89 o 
   3   3   1    46640.94    49175.48   1300.49 o 
   4   3   1      346.74      288.54     62.08 o 
   5   3   1    46021.83    45068.79   1095.69 o 
   6   3   1    10541.27    10103.76    343.25 o 
   7   3   1    83565.88    78310.55   2046.50 o 
   8   3   1     2968.29     3016.76    181.53 o 
   9   3   1    42890.62    40459.98   1117.04 o 
  10   3   1       94.86      149.69     94.80 o 
  11   3   1    18105.30    16613.30    693.52 o 
  12   3   1      419.24      412.87    141.37 o 
  13   3   1    17223.84    16022.30    689.31 o 
  14   3   1     5114.83     4552.69    374.02 o 
  15   3   1      571.41      410.08    290.62 o 
  16   3   1      946.66      604.43    225.76 o 
  17   3   1      977.80      984.96    251.58 o 
  18   3   1     3142.35     3742.70    383.80 o 
  19   3   1      354.72      473.26    215.78 o 
  20   3   1       29.43      176.50    195.09 o 
  21   3   1        5.09      517.53    425.77 o 
   0   4   1    71132.75    75089.43   1956.65 o 
   1   4   1    10208.14    11378.92    271.28 o 
   2   4   1     3539.93     3556.79    121.97 o 
   3   4   1    30452.75    31296.21    737.60 o 
   4   4   1    25582.46    27510.76    630.59 o 
   5   4   1      192.46       85.52     64.59 o 
   6   4   1     8653.33     8626.94    305.98 o 
   7   4   1    15907.89    15719.47    539.06 o 
   8   4   1     3256.93     2643.68    171.43 o 
   9   4   1     7629.87     7024.64    304.64 o 
  10   4   1    16137.24    15477.77    524.28 o 
  11   4   1     3646.01     3597.33    241.67 o 
  12   4   1     1916.14     1885.09    197.13 o 
  13   4   1     2906.86     2565.02    256.51 o 
  14   4   1     4568.38     4079.57    326.31 o 
  15   4   1      606.62      893.61    218.47 o 
  16   4   1     2841.72     3162.05    334.69 o 
  17   4   1      844.18      947.19    417.06 o 
  18   4   1     1099.54     1292.98    356.66 o 
  19   4   1      551.98      753.07    284.90 o 
  20   4   1     1817.85     2243.65    368.81 o 
   1   5   1   114138.13   120795.57   2133.62 o 
   2   5   1     7810.23     8621.51    192.04 o 
   3   5   1   140806.98   145948.77   3483.52 o 
   4   5   1    15990.20    15916.71    432.14 o 
   5   5   1    51403.55    51993.93   1262.25 o 
   6   5   1      125.42       87.48     76.71 o 
   7   5   1    11190.10    10515.58    353.90 o 
   8   5   1    45181.77    43537.73   1326.66 o 
   9   5   1     1525.16     1404.97    140.24 o 
  10   5   1       15.18      -97.79     97.79 o 
  11   5   1      230.33      187.32    107.41 o 
  12   5   1    19241.72    18994.83    693.31 o 
  13   5   1     3834.64     3595.82    331.79 o 
  14   5   1      576.53      803.38    240.85 o 
  15   5   1     8584.08     8232.39    520.67 o 
  16   5   1     1874.88     1850.75    389.63 o 
  17   5   1     4526.84     4731.42    827.82 o 
  18   5   1      996.53      679.63    299.75 o 
  19   5   1     3045.96     2841.69    497.99 o 
  20   5   1        6.44       -9.87    383.49 o 
   0   6   1    32359.00    34066.89    967.21 o 
   1   6   1     8365.78     8847.34    206.39 o 
   2   6   1     7441.38     7356.82    205.16 o 
   3   6   1    50284.41    52932.62   1198.02 o 
   4   6   1     2614.66     2231.03    143.87 o 
   5   6   1      348.64      337.95    116.68 o 
   6   6   1     6636.94     6683.59    279.52 o 
   7   6   1    14080.70    13600.82    478.80 o 
   8   6   1    12635.17    12425.78    466.84 o 
   9   6   1     6392.14     6322.60    278.66 o 
  10   6   1    40046.14    36761.18   1136.02 o 
  11   6   1     3696.22     4108.35    265.11 o 
  12   6   1     1126.88     1015.89    275.40 o 
  13   6   1     2152.08     2251.67    247.58 o 
  14   6   1     4149.09     3900.12    377.99 o 
  15   6   1      378.64      330.00    420.14 o 
  16   6   1      419.63      545.26    217.74 o 
  17   6   1     2486.95     2126.19    400.95 o 
  18   6   1      845.36      390.89    715.97 o 
  19   6   1      504.52      272.20    423.51 o 
  20   6   1     1832.43     1585.02    555.03 o 
   1   7   1     1343.30     1362.60     92.05 o 
   2   7   1    53071.45    56823.35   1226.45 o 
   3   7   1    17144.49    17395.87    453.42 o 
   4   7   1      290.54      443.28     87.29 o 
   5   7   1    58078.98    59500.70   1571.55 o 
   6   7   1     8334.89     8109.08    295.90 o 
   7   7   1    67713.17    66761.99   1899.61 o 
   8   7   1     2836.40     2719.50    231.82 o 
   9   7   1    30566.03    29969.82   1051.52 o 
  10   7   1      452.44      249.74    128.03 o 
  11   7   1     6890.91     6597.95    471.84 o 
  12   7   1     1926.96     2067.88    282.81 o 
  13   7   1    24066.09    24724.44   1393.20 o 
  14   7   1     5500.13     6566.42    613.79 o 
  15   7   1     4290.98     3938.30    484.20 o 
  16   7   1       64.36     -176.52    184.31 o 
  17   7   1      420.47      444.05    256.21 o 
  18   7   1     2924.89     4108.48    594.54 o 
  19   7   1       51.36     -143.36    486.89 o 
   0   8   1    65945.70    73338.10   2302.03 o 
   1   8   1     4686.53     5027.29    213.24 o 
   2   8   1     5080.59     5376.15    204.76 o 
   3   8   1    20970.44    21886.52    554.82 o 
   4   8   1    10716.85    11312.11    488.45 o 
   5   8   1      591.33      494.20     96.91 o 
   6   8   1      284.41      341.73     94.89 o 
   7   8   1     9855.52    10186.15    391.74 o 
   8   8   1     4379.28     4373.04    267.19 o 
   9   8   1     4067.89     3957.73    293.20 o 
  10   8   1    10065.84     9480.79    917.38 o 
  11   8   1     4846.29     4205.76    384.54 o 
  12   8   1     5836.25     4890.49    507.08 o 
  13   8   1     1502.38     1722.36    339.12 o 
  14   8   1      217.06      246.67    253.67 o 
  15   8   1       56.82     -106.37    203.16 o 
  16   8   1      991.57      713.83    546.98 o 
  17   8   1      905.38      813.50    495.45 o 
  18   8   1     1149.90      784.32    348.19 o 
  19   8   1      349.07      104.39   1034.81 o 
   1   9   1    27467.53    28431.85    631.45 o 
   2   9   1       63.28       98.76     82.98 o 
   3   9   1    83954.99    86933.47   1952.36 o 
   4   9   1     6796.94     6275.04    271.24 o 
   5   9   1    14683.11    14338.20    522.06 o 
   6   9   1       12.57       91.14     91.55 o 
   7   9   1     7309.27     7310.36    319.96 o 
   8   9   1    15465.67    14505.34    549.20 o 
   9   9   1     4083.38     4152.13    426.13 o 
  10   9   1        2.44       57.11    228.50 o 
  11   9   1     1313.64     1375.18    289.99 o 
  12   9   1     2816.45     3268.91    421.46 o 
  13   9   1      628.89      838.02    332.94 o 
  14   9   1      420.56      143.60    200.34 o 
  15   9   1     5492.57     4954.40    570.34 o 
  16   9   1      651.38     1013.38    445.90 o 
  17   9   1     3404.56     3772.42    517.38 o 
  18   9   1       24.84     -179.93    271.51 o 
  19   9   1     1105.53     1049.68    596.52 o 
   0  10   1     4827.43     4983.63    285.64 o 
   1  10   1     2079.13     2227.69    138.15 o 
   2  10   1    11479.16    11851.37    348.81 o 
   3  10   1     1740.06     1655.00    135.71 o 
   4  10   1      438.20      526.98    109.71 o 
   5  10   1      118.68      -38.87     83.87 o 
   6  10   1     2387.29     2312.76    191.09 o 
   7  10   1     1497.11     1473.76    170.08 o 
   8  10   1     3368.59     3631.48    314.23 o 
   9  10   1      477.14      426.95    185.43 o 
  10  10   1     8562.30     9238.94    730.20 o 
  11  10   1      822.28      593.96    239.03 o 
  12  10   1      107.64      241.34    201.45 o 
  13  10   1     1160.52      924.39    271.21 o 
  14  10   1        7.84      186.66    225.60 o 
  15  10   1        8.57       -7.22    223.80 o 
  16  10   1      511.25      343.11    278.93 o 
  17  10   1      263.61      476.01    289.82 o 
  18  10   1      431.91     1133.78    501.39 o 
   1  11   1    26388.70    27122.40    695.51 o 
   2  11   1    12372.08    12797.67    421.22 o 
   3  11   1    11765.32    11450.86    402.81 o 
   4  11   1      483.46      486.63    141.51 o 
   5  11   1     3792.42     4101.32    252.73 o 
   6  11   1     1493.15     1333.53    180.66 o 
   7  11   1    23378.85    22556.96    878.10 o 
   8  11   1     1490.28     1296.68    274.20 o 
   9  11   1     7325.26     7542.86    591.40 o 
  10  11   1        2.01      172.38    175.18 o 
  11  11   1     1328.85     1323.44    517.25 o 
  12  11   1     1299.34      820.93    354.74 o 
  13  11   1    13443.91    12524.76    944.49 o 
  14  11   1      815.75      503.22    280.10 o 
  15  11   1      894.23      524.94    280.92 o 
  16  11   1       48.44      471.67    439.96 o 
  17  11   1      228.95      789.74    311.94 o 
   0  12   1    21744.72    22643.34    859.92 o 
   1  12   1     3358.71     3254.75    199.76 o 
   2  12   1     1496.16     1498.33    158.33 o 
   3  12   1      208.87      109.35    105.72 o 
   4  12   1       64.01      -50.19    150.46 o 
   5  12   1       41.02      145.10    143.31 o 
   6  12   1     6021.95     5860.06    404.81 o 
   7  12   1      190.64      274.10    163.87 o 
   8  12   1      388.83      460.35    277.60 o 
   9  12   1      121.15       34.33    231.87 o 
  10  12   1      152.49      427.75    244.65 o 
  11  12   1      468.63      347.11    214.06 o 
  12  12   1     2070.77     2406.62    409.73 o 
  13  12   1        1.65      -39.17    212.78 o 
  14  12   1      958.85      961.62    328.98 o 
  15  12   1        4.95      -41.64    378.52 o 
  16  12   1       93.98      270.10    249.25 o 
  17  12   1       16.11     -216.54    216.54 o 
   1  13   1       53.02      127.22    111.79 o 
   2  13   1     1398.15     1603.66    205.60 o 
   3  13   1    29211.61    29709.12    976.24 o 
   4  13   1      387.15      442.23    171.96 o 
   5  13   1      399.72       19.35    161.73 o 
   6  13   1      874.86     1024.96    240.25 o 
   7  13   1     5167.99     4985.65    526.88 o 
   8  13   1       54.20      107.19    190.34 o 
   9  13   1    10538.95     9018.31    762.34 o 
  10  13   1        3.22      -29.73    209.64 o 
  11  13   1     5485.91     5860.75    624.27 o 
  12  13   1      183.01       48.17    368.61 o 
  13  13   1     1703.99     1513.70    360.73 o 
  14  13   1      762.03      872.64    776.86 o 
  15  13   1      686.41      769.03    302.46 o 
  16  13   1      124.67      786.78    324.99 o 
   0  14   1      258.82      244.20    210.31 o 
   1  14   1     3142.26     3445.35    322.43 o 
   2  14   1     3743.98     3662.64    377.84 o 
   3  14   1      497.41      670.47    208.75 o 
   4  14   1     9864.79    10620.95    838.61 o 
   5  14   1      381.96      328.82    209.70 o 
   6  14   1      733.36      476.84    256.16 o 
   7  14   1     1557.00     1128.80    291.73 o 
   8  14   1      819.17      866.16    280.23 o 
   9  14   1      191.83      119.97    267.54 o 
  10  14   1      979.02     1123.38    302.92 o 
  11  14   1      269.93      457.03    293.31 o 
  12  14   1       27.29      204.34    242.39 o 
  13  14   1      198.13       37.06    220.87 o 
  14  14   1      872.79     1221.52    412.21 o 
  15  14   1       68.92      150.69    296.72 o 
   1  15   1    22154.12    23405.47    911.42 o 
   2  15   1      349.74      441.10    207.32 o 
   3  15   1     9555.66    10006.67    832.24 o 
   4  15   1     2835.13     3056.52    438.56 o 
   5  15   1       31.72      204.73    192.84 o 
   6  15   1      327.56      362.11    269.52 o 
   7  15   1    10982.18    10575.80   1290.15 o 
   8  15   1     5422.43     4790.24    632.19 o 
   9  15   1        0.56      170.96    231.21 o 
  10  15   1        5.47      107.24    200.86 o 
  11  15   1      152.61      -65.81    451.85 o 
  12  15   1     1348.66     1547.68    410.59 o 
  13  15   1     3707.98     3457.70    526.30 o 
  14  15   1       10.08      -47.89    256.34 o 
   0  16   1      268.51      429.70    257.66 o 
   1  16   1     3044.18     2811.17    372.61 o 
   2  16   1      285.12       21.69    197.40 o 
   3  16   1      898.00      887.47    374.56 o 
   4  16   1      459.06      585.75    451.85 o 
   5  16   1      331.47     1050.35    302.69 o 
   6  16   1    10519.52     9220.84   1189.08 o 
   7  16   1      839.38      214.52    223.71 o 
   8  16   1      216.43      104.75    205.30 o 
   9  16   1      112.03      500.89    422.12 o 
  10  16   1     1463.80     1639.58    501.39 o 
  11  16   1       13.75     -147.53    252.05 o 
  12  16   1      878.83      553.49    321.98 o 
  13  16   1      625.31      675.00    400.32 o 
   1  17   1       84.20      214.64    179.65 o 
   2  17   1     5536.05     5425.64    530.63 o 
   3  17   1     8564.17     7863.37    925.50 o 
   4  17   1       76.57      255.48    238.15 o 
   5  17   1      143.83      181.12    245.22 o 
   6  17   1      523.49      859.78    465.72 o 
   7  17   1     1788.40     2112.03    438.08 o 
   8  17   1       83.51       57.51    241.84 o 
   9  17   1     8932.01     7862.09    800.13 o 
  10  17   1       17.32      297.35    259.15 o 
  11  17   1     4330.81     3388.56    566.88 o 
   0  18   1     4554.71     4624.75    602.09 o 
   1  18   1       10.11      417.15    221.98 o 
   2  18   1     1177.48     1750.02    461.76 o 
   3  18   1      300.72      -33.32    350.78 o 
   4  18   1     7467.77     8155.32    814.66 o 
   5  18   1       16.32     -186.80    238.18 o 
   6  18   1      616.81      559.49    325.62 o 
   7  18   1      849.74      392.08    290.27 o 
   8  18   1      625.40     1289.78    393.71 o 
   9  18   1      371.97      -43.60    269.10 o 
   1  19   1     6586.90     6598.32    613.86 o 
   2  19   1       43.17      558.70    294.12 o 
   3  19   1     2517.42     1886.35    446.70 o 
   4  19   1     1617.43     1432.30    420.23 o 
   5  19   1       35.63       73.04    307.18 o 
   6  19   1        3.28      -31.67    305.20 o 
   7  19   1     5628.12     5073.93    672.64 o 
   0  20   1      493.15      503.38    471.67 o 
   1  20   1      460.86      779.63    493.47 o 
   2  20   1      151.48      388.71    794.70 o 
   3  20   1       57.05      555.71    348.25 o 
   4  20   1      148.55      -66.14    281.77 o 
   0   0   2   101617.17    90413.97   3538.38 o 
   1   0   2    10320.20    10835.48    323.56 o 
   2   0   2    33187.41    32316.53   1013.32 o 
   3   0   2    23408.01    21917.36    869.19 o 
   4   0   2    33921.55    32804.27   1408.44 o 
   5   0   2    37207.62    35120.46   1358.69 o 
   6   0   2    51950.15    48957.18   1885.53 o 
   7   0   2   111629.53   114228.75   4196.52 o 
   8   0   2     5747.77     4380.45    312.17 o 
   9   0   2    49857.75    48467.07   1672.72 o 
  10   0   2     2095.29     1954.73    230.42 o 
  11   0   2    40805.68    40156.61   1442.47 o 
  12   0   2     7648.27     7416.79    569.31 o 
  13   0   2    23574.40    23661.97   1148.41 o 
  14   0   2     7050.64     7576.27    782.02 o 
  15   0   2     1186.39     1181.04    243.45 o 
  16   0   2      167.42     -161.11    161.11 o 
  17   0   2     3961.96     3348.33    431.15 o 
  18   0   2     1478.46     1620.27    345.07 o 
  19   0   2      478.16      625.36    290.02 o 
  20   0   2     2140.51     2528.73    428.78 o 
   1   1   2     3221.60     3173.19    118.77 o 
   2   1   2   195339.91   183173.58   3929.63 o 
   3   1   2    20468.67    19348.56    513.61 o 
   4   1   2    33484.42    30965.93    991.85 o 
   5   1   2    18389.70    17840.91    615.08 o 
   6   1   2    16882.30    15389.64    791.01 o 
   7   1   2      161.66        1.95     74.39 o 
   8   1   2    33334.44    30583.11    870.77 o 
   9   1   2      504.11      590.43    104.12 o 
  10   1   2      158.84       68.37     95.36 o 
  11   1   2     1527.71     1443.38    156.32 o 
  12   1   2    14885.58    14433.69    559.23 o 
  13   1   2     6319.36     6961.07    361.11 o 
  14   1   2     2342.15     2819.13    244.63 o 
  15   1   2     3352.85     2981.45    275.99 o 
  16   1   2     2511.54     2623.67    277.11 o 
  17   1   2       18.73      -87.24    179.92 o 
  18   1   2     3753.85     4517.88    441.37 o 
  19   1   2       39.35      314.46    183.56 o 
  20   1   2       14.66       83.67    173.33 o 
   0   2   2    65148.45    65451.64   2013.32 o 
   1   2   2    99096.46    99302.96   2093.38 o 
   2   2   2    55612.20    56189.68   1074.64 o 
   3   2   2    54800.55    53895.77   1176.06 o 
   4   2   2    45037.65    43869.85   1090.90 o 
   5   2   2    27805.16    27086.65    725.65 o 
   6   2   2    11065.49    10815.25    341.00 o 
   7   2   2    20779.42    19783.13    558.36 o 
   8   2   2     1946.96     1568.99    170.86 o 
   9   2   2      197.57       84.43    118.16 o 
  10   2   2    41296.28    40124.54   1013.15 o 
  11   2   2      171.97       75.59    101.36 o 
  12   2   2     1146.68      842.13    160.42 o 
  13   2   2    12350.79    13214.82    604.47 o 
  14   2   2     1306.18     1115.81    212.36 o 
  15   2   2     3531.96     3980.84    309.99 o 
  16   2   2     7343.42     7430.68    511.81 o 
  17   2   2     7288.21     7928.53    540.10 o 
  18   2   2     1157.76     1683.39    245.16 o 
  19   2   2     2355.74     3096.08    309.70 o 
  20   2   2        6.97      448.79    183.05 o 
   1   3   2     6305.41     6560.17    151.90 o 
   2   3   2    41407.02    42794.08    767.22 o 
   3   3   2    21539.57    22436.04    461.77 o 
   4   3   2    14012.98    13584.67    343.25 o 
   5   3   2     5549.47     5374.94    200.76 o 
   6   3   2    13940.93    13975.34    443.12 o 
   7   3   2      574.87      430.94    134.60 o 
   8   3   2    21795.69    20056.12    630.38 o 
   9   3   2     1578.77     1554.85    145.88 o 
  10   3   2       31.48        5.31     97.39 o 
  11   3   2     2896.63     3021.02    230.65 o 
  12   3   2     6805.85     6537.13    399.26 o 
  13   3   2     1624.10     1429.77    216.45 o 
  14   3   2     2188.28     2088.21    356.78 o 
  15   3   2     3966.73     3943.72    341.02 o 
  16   3   2     1269.31     1246.68    259.03 o 
  17   3   2       44.88       48.77    167.14 o 
  18   3   2     2039.61     2167.38    289.87 o 
  19   3   2       41.32      129.72    215.11 o 
  20   3   2        0.48      195.35    192.69 o 
   0   4   2   141093.45   149294.09   3487.89 o 
   1   4   2      942.62      952.46     56.81 o 
   2   4   2      739.11      695.49     54.58 o 
   3   4   2     7414.71     7350.82    202.25 o 
   4   4   2    13179.60    12791.69    334.59 o 
   5   4   2    44947.16    43084.97   1134.10 o 
   6   4   2    42609.41    41285.49   1100.19 o 
   7   4   2    24538.79    24294.40    780.66 o 
   8   4   2    14240.90    13692.54    509.04 o 
   9   4   2    21082.36    20485.24    826.55 o 
  10   4   2     2090.72     1576.94    181.98 o 
  11   4   2    18733.44    18122.83    898.78 o 
  12   4   2     6051.97     5483.61    366.23 o 
  13   4   2     3662.79     3642.32    305.02 o 
  14   4   2     4498.01     4201.35    344.96 o 
  15   4   2     4778.22     5540.08    408.46 o 
  16   4   2      204.45     -119.56    390.21 o 
  17   4   2       79.54      487.09    240.85 o 
  18   4   2      643.27      607.84    230.86 o 
  19   4   2        0.24      -30.41    174.76 o 
  20   4   2     1753.02     2528.67    370.93 o 
   1   5   2     2268.74     2263.34     93.53 o 
   2   5   2     1247.19     1392.31     78.23 o 
   3   5   2     1826.50     1893.54    101.64 o 
   4   5   2      325.11      349.70     82.50 o 
   5   5   2     6000.43     5749.12    232.42 o 
   6   5   2     3758.39     3795.62    272.05 o 
   7   5   2    11529.40    10975.65    522.24 o 
   8   5   2      809.80      615.26    125.95 o 
   9   5   2     1791.62     1720.68    169.65 o 
  10   5   2       55.53      -94.14    102.57 o 
  11   5   2     2007.17     1897.32    244.73 o 
  12   5   2     1066.36      877.11    210.33 o 
  13   5   2      678.81      544.01    192.01 o 
  14   5   2     2239.12     1881.17    232.60 o 
  15   5   2      875.66      718.69    216.11 o 
  16   5   2      115.35      308.11    208.81 o 
  17   5   2       67.86       77.99    210.16 o 
  18   5   2      415.74      746.60    351.61 o 
  19   5   2      480.27      109.34    206.81 o 
  20   5   2       31.89      315.13    226.74 o 
   0   6   2    39593.77    44125.41   1393.83 o 
   1   6   2    29684.54    31489.23    681.49 o 
   2   6   2    15295.89    16580.31    379.49 o 
   3   6   2    11226.52    12211.42    355.76 o 
   4   6   2    32418.31    32185.27    863.28 o 
   5   6   2    15482.98    14969.51    625.96 o 
   6   6   2     9248.98     8071.41    475.57 o 
   7   6   2     2315.41     2324.78    318.07 o 
   8   6   2     1199.50     1247.57    198.52 o 
   9   6   2     8597.21     9229.93    453.04 o 
  10   6   2    28544.72    27553.34    889.08 o 
  11   6   2     6302.26     6473.42    390.53 o 
  12   6   2     1283.26     1568.06    214.22 o 
  13   6   2     1220.89     1109.84    269.12 o 
  14   6   2      650.40      793.45    225.34 o 
  15   6   2     1081.56     1354.99    437.35 o 
  16   6   2     3651.83     2924.56    396.39 o 
  17   6   2      230.97      168.65    252.75 o 
  18   6   2      270.88     -137.33    423.81 o 
  19   6   2      157.55       15.58    554.06 o 
  20   6   2      111.99     -277.45    971.08 o 
   1   7   2      336.09      276.11     66.76 o 
   2   7   2    14052.72    14684.53    457.80 o 
   3   7   2     8789.42     9418.03    305.70 o 
   4   7   2     4092.11     4489.77    254.51 o 
   5   7   2       56.21      -75.79     76.34 o 
   6   7   2     1133.31     1535.25    244.28 o 
   7   7   2      694.94      632.26    191.26 o 
   8   7   2      793.88      671.16    157.70 o 
   9   7   2     6067.31     5049.32    380.36 o 
  10   7   2        9.19     -128.42    128.42 o 
  11   7   2      805.08      769.94    221.87 o 
  12   7   2       17.12      -15.33    147.48 o 
  13   7   2       22.23      243.23    173.09 o 
  14   7   2      347.65      -19.70    178.81 o 
  15   7   2      545.59      309.13    230.20 o 
  16   7   2       35.54       54.38    204.74 o 
  17   7   2      451.00      569.60    277.07 o 
  18   7   2      194.68     -284.52    284.52 o 
  19   7   2       11.09      230.87    322.54 o 
   0   8   2    35152.04    35636.89   1070.73 o 
   1   8   2    39842.64    40848.76   1092.67 o 
   2   8   2       10.65      -59.30     59.30 o 
   3   8   2     9083.94     8606.88    281.68 o 
   4   8   2     5892.21     5680.15    293.48 o 
   5   8   2    17666.23    17342.79    599.90 o 
   6   8   2    36800.76    34968.22   1070.29 o 
   7   8   2      243.62      354.60    125.24 o 
   8   8   2     3637.15     3718.80    257.25 o 
   9   8   2      140.17     -104.63    124.92 o 
  10   8   2     2608.02     2627.57    301.78 o 
  11   8   2     1225.84     1009.46    214.71 o 
  12   8   2     2410.71     2797.43    389.95 o 
  13   8   2     2524.65     2531.84    380.91 o 
  14   8   2     5502.38     6231.48    609.48 o 
  15   8   2     1565.56     1019.41    452.92 o 
  16   8   2     1151.13     1070.30    295.04 o 
  17   8   2     2654.07     2751.94    643.03 o 
  18   8   2       42.83     -394.66    661.97 o 
  19   8   2     1057.12     1052.89    355.45 o 
   1   9   2     2783.24     2895.54    166.56 o 
   2   9   2     9284.70     9597.41    320.15 o 
   3   9   2       56.43       -8.81     68.61 o 
   4   9   2     8678.79     8497.75    343.30 o 
   5   9   2     1636.75     1603.17    159.40 o 
   6   9   2     4480.66     4912.34    320.03 o 
   7   9   2     8353.78     8041.33    578.60 o 
   8   9   2    14660.82    13964.15    683.17 o 
   9   9   2      629.93      408.67    173.48 o 
  10   9   2      354.00      755.02    197.99 o 
  11   9   2      333.40      503.92    201.88 o 
  12   9   2     3491.00     4380.71    488.93 o 
  13   9   2      513.14      340.87    215.81 o 
  14   9   2      707.76      640.30    255.88 o 
  15   9   2       11.91      197.99    438.20 o 
  16   9   2       51.59     -234.28    295.32 o 
  17   9   2      349.05      313.83    362.65 o 
  18   9   2      356.34       11.35    531.70 o 
   0  10   2    20803.07    22920.32    754.73 o 
   1  10   2      491.67      559.24    101.81 o 
   2  10   2     5077.77     5682.20    242.06 o 
   3  10   2    10219.75     9990.87    337.53 o 
   4  10   2    26448.93    26280.20    791.03 o 
   5  10   2    17975.86    17772.16    584.28 o 
   6  10   2     6630.07     6473.46    325.62 o 
   7  10   2    18199.64    17390.36    710.69 o 
   8  10   2      678.57      521.00    171.30 o 
   9  10   2    14661.82    14615.64    728.15 o 
  10  10   2     9670.98     9720.31    623.82 o 
  11  10   2    12215.10    11740.59    854.07 o 
  12  10   2      256.85      266.23    205.64 o 
  13  10   2     5009.50     5014.55    556.70 o 
  14  10   2        2.31     -192.60    204.12 o 
  15  10   2     1866.81     2268.77    397.86 o 
  16  10   2     1794.01     2459.54    809.54 o 
  17  10   2     1411.73     1627.75    451.53 o 
  18  10   2        7.72     -382.17    527.30 o 
   1  11   2       16.31      -19.98     85.51 o 
   2  11   2    23273.91    24484.45    621.87 o 
   3  11   2     3773.51     4032.02    216.55 o 
   4  11   2      658.24      722.98    120.89 o 
   5  11   2      403.90      483.30    154.12 o 
   6  11   2     5970.19     6513.36    420.09 o 
   7  11   2      112.49       54.68    142.13 o 
   8  11   2     6777.27     6475.59    432.87 o 
   9  11   2     1719.57     1613.40    241.58 o 
  10  11   2      306.53      508.61    195.65 o 
  11  11   2      308.23      164.70    206.89 o 
  12  11   2     3885.31     3954.29    519.23 o 
  13  11   2      673.68      665.55    384.47 o 
  14  11   2     2395.32     1857.69   1056.30 o 
  15  11   2      249.11      467.64    272.39 o 
  16  11   2      264.42      145.24    820.58 o 
  17  11   2      221.18       71.13    595.15 o 
   0  12   2    17341.02    17538.14    905.09 o 
   1  12   2    26158.18    26384.22    818.64 o 
   2  12   2     1998.52     1809.09    198.51 o 
   3  12   2    26671.61    26055.84    804.10 o 
   4  12   2     1529.99     1753.86    204.31 o 
   5  12   2     7644.75     8535.33    629.30 o 
   6  12   2    10437.84     9409.63    530.31 o 
   7  12   2     4063.25     3672.03    328.78 o 
   8  12   2      199.21      396.07    171.21 o 
   9  12   2       20.37       47.22    164.72 o 
  10  12   2     5887.94     6327.40    526.38 o 
  11  12   2       48.48      -29.86    191.85 o 
  12  12   2     1586.78     1739.53    355.84 o 
  13  12   2     1843.48     2143.84    397.24 o 
  14  12   2     2856.65     3518.14    519.23 o 
  15  12   2     1175.37      535.07    315.11 o 
  16  12   2      691.95      386.15    564.81 o 
   1  13   2     2675.60     2876.36    246.71 o 
   2  13   2     3665.12     3413.04    262.13 o 
   3  13   2      661.03      717.84    175.48 o 
   4  13   2     4838.75     4697.86    393.60 o 
   5  13   2       38.58     -148.17    148.17 o 
   6  13   2     1396.15     1147.52    249.43 o 
   7  13   2     1881.92     1749.76    287.76 o 
   8  13   2     9299.18     7535.26    594.06 o 
   9  13   2      221.08      -41.18    245.74 o 
  10  13   2      126.79       34.81    214.03 o 
  11  13   2      106.26      200.58    229.08 o 
  12  13   2     4682.23     3758.04    788.75 o 
  13  13   2      281.03      186.27    250.83 o 
  14  13   2      178.78     -217.19    217.19 o 
  15  13   2       15.40      -69.65    261.60 o 
  16  13   2      257.77    -1208.90   1208.90 o 
   0  14   2     8914.24     9328.49    632.05 o 
   1  14   2      298.62       83.66    179.98 o 
   2  14   2     1889.40     1768.19    213.39 o 
   3  14   2     2334.96     2446.63    257.77 o 
   4  14   2     8699.60     8913.94    619.80 o 
   5  14   2     5030.75     4236.32    426.30 o 
   6  14   2     5493.07     5352.09    476.66 o 
   7  14   2     7916.52     7914.95    947.30 o 
   8  14   2      933.90      725.38    447.89 o 
   9  14   2     6387.05     6499.69    650.03 o 
  10  14   2     3224.28     2894.14    870.01 o 
  11  14   2     4485.94     4962.96    582.36 o 
  12  14   2       99.26        0.95    217.19 o 
  13  14   2     1636.11      861.40    624.27 o 
  14  14   2       42.10      172.81    244.65 o 
  15  14   2      867.04     1165.30    353.14 o 
   1  15   2      196.57     -109.12    248.86 o 
   2  15   2     4618.02     4742.67    674.92 o 
   3  15   2     1162.56     1135.91    276.14 o 
   4  15   2      318.48      -17.16    229.77 o 
   5  15   2      777.86      819.77    288.85 o 
   6  15   2     1080.75     1008.11    441.94 o 
   7  15   2     1169.28      806.96    294.00 o 
   8  15   2      223.78      352.71    194.47 o 
   9  15   2     1331.06     1238.10    315.37 o 
  10  15   2        2.05      171.59    307.18 o 
  11  15   2        1.57        6.30    214.28 o 
  12  15   2      430.81      635.36    279.89 o 
  13  15   2      479.73      505.60    301.30 o 
   0  16   2     4441.37     3990.05    645.84 o 
   1  16   2     7649.60     7212.96    596.76 o 
   2  16   2      531.87      969.42    245.36 o 
   3  16   2     1877.59     1844.78    313.50 o 
   4  16   2     4136.48     3648.59    515.49 o 
   5  16   2     4840.95     4789.05    590.65 o 
   6  16   2     2967.52     3041.37    459.37 o 
   7  16   2       27.26      325.91    257.01 o 
   8  16   2       37.96        6.49    237.82 o 
   9  16   2      495.61       47.32    233.85 o 
  10  16   2     2957.69     3768.28    539.51 o 
  11  16   2      552.69      462.97    422.12 o 
  12  16   2      166.69     -166.67    226.81 o 
   1  17   2     1040.79      848.19    247.18 o 
   2  17   2      198.23      525.20    230.68 o 
   3  17   2     2177.08     2126.22    433.01 o 
   4  17   2      884.89       88.47    285.38 o 
   5  17   2        0.05     -141.36    311.14 o 
   6  17   2        1.00      441.46    432.03 o 
   7  17   2      190.30      461.54    286.45 o 
   8  17   2      890.31     1019.46    339.48 o 
   9  17   2      251.74      248.85    517.25 o 
  10  17   2      141.15      268.22    278.66 o 
  11  17   2       55.82      165.33    252.36 o 
   0  18   2     4153.46     3519.67    764.97 o 
   1  18   2     2263.09     2892.55    398.52 o 
   2  18   2      210.36     -105.87    177.34 o 
   3  18   2      189.29     -227.02    227.02 o 
   4  18   2     1307.29     1672.37    400.05 o 
   5  18   2     2316.29     2490.00    483.16 o 
   6  18   2     2587.17     2734.82    480.60 o 
   7  18   2      292.38       99.22    306.42 o 
   8  18   2      196.22      129.71    264.67 o 
   9  18   2      518.18      260.08    321.05 o 
   1  19   2      880.68      942.13    529.14 o 
   2  19   2      129.89      -64.88    328.98 o 
   3  19   2      182.52      145.64    602.47 o 
   4  19   2      821.00     1015.55    602.47 o 
   5  19   2      179.88      195.28    269.93 o 
   6  19   2        1.81      533.11    328.88 o 
   0  20   2     1344.14      665.88    535.08 o 
   1  20   2      424.14      135.87    290.03 o 
   2  20   2     1036.91      432.03    491.49 o 
   1   1   3     2284.25     2401.26    101.47 o 
   2   1   3    52771.01    50943.66   1130.79 o 
   3   1   3    11405.86    11098.65    272.52 o 
   4   1   3    37626.65    36241.29    941.31 o 
   5   1   3     1642.57     1581.80    159.64 o 
   6   1   3     5084.54     4409.57    258.63 o 
   7   1   3    13628.33    13455.18    549.02 o 
   8   1   3    36013.35    35745.52    950.64 o 
   9   1   3     6255.73     6022.29    254.63 o 
  10   1   3      499.01      426.59     93.48 o 
  11   1   3     4072.80     4091.44    216.66 o 
  12   1   3    16742.43    17426.31    574.72 o 
  13   1   3     2251.69     2403.15    217.90 o 
  14   1   3     2787.35     2740.91    241.54 o 
  15   1   3       64.14      261.31    138.60 o 
  16   1   3     1460.67     2072.39    212.94 o 
  17   1   3       74.61      251.14    158.73 o 
  18   1   3      504.57      529.21    176.41 o 
  19   1   3      292.78      295.87    168.28 o 
  20   1   3       15.46      267.99    252.30 o 
   0   2   3    10702.37    11619.28    986.93 o 
   1   2   3     6564.35     6782.26    229.95 o 
   2   2   3     7536.88     7530.80    222.15 o 
   3   2   3    20331.44    19963.84    551.54 o 
   4   2   3     6147.41     5634.10    207.78 o 
   5   2   3     2623.73     2745.19    134.34 o 
   6   2   3     5866.47     5540.77    238.20 o 
   7   2   3     6466.47     6689.22    277.72 o 
   8   2   3      242.59      212.27     85.92 o 
   9   2   3     1600.78     1817.13    155.92 o 
  10   2   3     1136.87     1173.37    131.45 o 
  11   2   3     1086.36     1018.62    138.22 o 
  12   2   3      292.01      382.15    139.71 o 
  13   2   3     1861.62     1944.68    199.01 o 
  14   2   3      197.48      174.16    164.60 o 
  15   2   3       29.53       32.53    174.02 o 
  16   2   3     1288.73     1242.02    209.52 o 
  17   2   3      493.05      622.48    204.10 o 
  18   2   3       76.01      229.25    200.89 o 
  19   2   3       16.94      331.06    164.99 o 
  20   2   3      123.05      109.37    186.19 o 
   1   3   3    19217.37    19419.82    474.89 o 
   2   3   3   105601.61   105528.99   2103.98 o 
   3   3   3    26402.08    26719.69    630.12 o 
   4   3   3     2595.35     2577.10    125.16 o 
   5   3   3      438.04      343.56     68.25 o 
   6   3   3    34326.26    34239.25    948.74 o 
   7   3   3     7184.79     7009.34    294.43 o 
   8   3   3     8053.73     8382.53    344.59 o 
   9   3   3       30.26      -86.72     86.72 o 
  10   3   3      160.77       31.99     93.92 o 
  11   3   3     1673.46     1622.89    170.39 o 
  12   3   3       16.97      -88.66    121.32 o 
  13   3   3     3549.94     3725.61    315.05 o 
  14   3   3     6704.79     6859.08    440.69 o 
  15   3   3     1035.24     1134.79    229.42 o 
  16   3   3      382.90       35.98    152.40 o 
  17   3   3     2306.62     2190.33    287.92 o 
  18   3   3     6649.12     8037.88    531.70 o 
  19   3   3      637.64      912.12    232.45 o 
  20   3   3      166.65      644.81    220.39 o 
   0   4   3     5051.53     5054.17    203.59 o 
   1   4   3    12602.13    13053.08    279.60 o 
   2   4   3        9.89       25.24     37.18 o 
   3   4   3    36540.29    37264.30    753.67 o 
   4   4   3    11391.77    11038.82    296.51 o 
   5   4   3      111.08       69.09     57.81 o 
   6   4   3    19864.78    19751.85    595.75 o 
   7   4   3    25964.39    25074.89    738.91 o 
   8   4   3     1446.83     1261.75    174.89 o 
   9   4   3     3416.49     3464.58    230.01 o 
  10   4   3     4282.13     4239.21    279.18 o 
  11   4   3     3773.01     4070.93    336.15 o 
  12   4   3       57.53      264.02    165.55 o 
  13   4   3     4326.21     3787.79    355.59 o 
  14   4   3     2657.81     2775.69    289.37 o 
  15   4   3      379.76      202.28    159.14 o 
  16   4   3     2679.07     2953.09    384.45 o 
  17   4   3      901.52     1165.04    248.96 o 
  18   4   3       54.19      104.48    175.91 o 
  19   4   3       55.61      315.41    228.32 o 
  20   4   3      152.11      439.13    252.69 o 
   1   5   3     8037.82     8486.62    232.45 o 
   2   5   3     6861.43     7412.50    214.16 o 
   3   5   3    22405.50    22983.53    555.55 o 
   4   5   3    43148.84    44118.61   1091.27 o 
   5   5   3     5548.85     5168.60    222.23 o 
   6   5   3      226.99      184.40     76.67 o 
   7   5   3     8594.24     8404.36    373.25 o 
   8   5   3    71090.09    68418.85   2013.22 o 
   9   5   3    26892.50    26073.46    943.03 o 
  10   5   3     1263.03     1112.46    153.59 o 
  11   5   3    10771.45    11117.12    596.12 o 
  12   5   3    38034.85    37537.88   1369.73 o 
  13   5   3      112.24       76.34    164.31 o 
  14   5   3      426.10      454.79    208.14 o 
  15   5   3      141.24      295.94    227.69 o 
  16   5   3     5541.99     5605.60    546.32 o 
  17   5   3        8.23        2.16    214.45 o 
  18   5   3       10.21      -69.09    353.67 o 
  19   5   3       48.09     -312.49    312.49 o 
   0   6   3    19945.55    20929.11    664.31 o 
   1   6   3    24521.11    26370.71    573.48 o 
   2   6   3     1054.16     1265.50     91.60 o 
   3   6   3    29568.92    30155.57    719.80 o 
   4   6   3    15109.09    15005.79    430.96 o 
   5   6   3       98.74      -30.37     63.88 o 
   6   6   3    11808.82    11585.53    417.24 o 
   7   6   3    16572.00    16076.19    747.49 o 
   8   6   3     2873.50     2829.14    255.25 o 
   9   6   3      520.52      523.68    133.35 o 
  10   6   3     1943.42     2527.01    273.76 o 
  11   6   3      748.06      683.14    247.89 o 
  12   6   3     1726.49     1474.84    260.30 o 
  13   6   3     6138.45     6978.28    491.54 o 
  14   6   3     1765.18     2018.76    291.73 o 
  15   6   3      197.24      205.02    209.68 o 
  16   6   3     3875.13     4402.14    766.40 o 
  17   6   3     2943.54     3561.83    455.05 o 
  18   6   3      242.65      -98.04    227.76 o 
  19   6   3      131.29      220.57    271.90 o 
   1   7   3    35101.68    35893.84    767.37 o 
   2   7   3   100773.55   105832.04   2205.60 o 
   3   7   3     9302.75     9788.88    299.74 o 
   4   7   3     2014.72     2206.81    159.26 o 
   5   7   3     4823.94     5108.64    448.24 o 
   6   7   3    37783.05    38772.42   1204.60 o 
   7   7   3     2294.11     2179.73    199.60 o 
   8   7   3      713.80      762.12    147.56 o 
   9   7   3      775.15      844.42    159.32 o 
  10   7   3        2.05     -101.26    136.31 o 
  11   7   3      884.15      720.87    225.98 o 
  12   7   3      226.36      138.70    155.92 o 
  13   7   3     3371.75     3767.79    365.48 o 
  14   7   3     6375.97     7194.74    526.32 o 
  15   7   3     1162.47     1354.43    300.47 o 
  16   7   3      441.49      442.24    239.63 o 
  17   7   3      836.18      839.03    286.91 o 
  18   7   3     4104.74     4310.41    529.87 o 
  19   7   3     1075.72     1572.93    367.48 o 
   0   8   3      206.96      300.02    136.72 o 
   1   8   3     3019.87     3287.90    168.07 o 
   2   8   3       94.07       27.29     70.42 o 
   3   8   3    11680.84    12142.81    372.03 o 
   4   8   3     3310.98     3175.56    195.62 o 
   5   8   3     1144.14     1209.78    165.06 o 
   6   8   3     8151.34     8655.07    451.59 o 
   7   8   3    12612.48    13084.06    537.73 o 
   8   8   3      354.65      486.75    154.90 o 
   9   8   3     1635.26     1313.08    220.28 o 
  10   8   3     2340.75     1882.09    256.90 o 
  11   8   3     3759.56     3648.54    347.30 o 
  12   8   3       19.93     -107.92    150.51 o 
  13   8   3     2632.88     3168.22    386.16 o 
  14   8   3     1169.47     1135.95    302.31 o 
  15   8   3      630.59      877.77    304.13 o 
  16   8   3     1885.97     2273.82    362.64 o 
  17   8   3     1012.59     1406.86    334.02 o 
  18   8   3      239.75      153.47    245.10 o 
   1   9   3     3714.46     3810.50    206.37 o 
   2   9   3     5125.58     4873.36    252.79 o 
   3   9   3    15866.43    16226.11    466.67 o 
   4   9   3    29025.67    31344.14    848.28 o 
   5   9   3       78.29      -55.78     98.13 o 
   6   9   3       24.90       34.57    110.79 o 
   7   9   3     3284.90     2812.93    246.51 o 
   8   9   3    35431.04    33721.84   1850.73 o 
   9   9   3    13514.07    12454.94    628.34 o 
  10   9   3      239.51      367.48    169.78 o 
  11   9   3     7655.35     7759.40    512.16 o 
  12   9   3    14854.09    14390.28    736.94 o 
  13   9   3      626.22      672.71    235.57 o 
  14   9   3     1363.22     1172.11    285.54 o 
  15   9   3       88.57      -51.81    420.34 o 
  16   9   3     1366.48     1499.10    326.22 o 
  17   9   3      546.15      628.58    289.40 o 
  18   9   3      152.02      217.18    278.54 o 
   0  10   3       67.19       38.07    172.20 o 
   1  10   3     4552.29     4995.57    231.42 o 
   2  10   3     2803.15     2718.12    173.35 o 
   3  10   3     1348.66     1177.66    126.33 o 
   4  10   3    13677.75    14248.70    475.03 o 
   5  10   3     2753.10     3035.96    235.42 o 
   6  10   3     1797.66     1743.36    218.97 o 
   7  10   3      264.60      245.83    135.19 o 
   8  10   3     2187.37     2509.83    290.43 o 
   9  10   3        6.57     -216.72    226.72 o 
  10  10   3     1687.47     1600.90    261.48 o 
  11  10   3      151.71      184.39    265.45 o 
  12  10   3       35.46     -187.43    301.49 o 
  13  10   3     1941.36     1802.03    333.18 o 
  14  10   3      585.16      413.71    270.35 o 
  15  10   3       18.98      266.33    211.12 o 
  16  10   3     2782.01     2568.38    413.22 o 
  17  10   3     1124.11      991.32    301.48 o 
   1  11   3    10444.45     9906.28    375.53 o 
   2  11   3    32287.85    32380.76    836.19 o 
   3  11   3      385.89      468.91    130.40 o 
   4  11   3     2133.07     2149.74    214.74 o 
   5  11   3     1106.26     1044.69    192.90 o 
   6  11   3     6565.37     6000.58    410.60 o 
   7  11   3     5104.60     4979.96    358.55 o 
   8  11   3     7153.48     7276.40    570.29 o 
   9  11   3       34.37       13.44    146.94 o 
  10  11   3      151.31      400.79    189.41 o 
  11  11   3      731.16      542.25    346.78 o 
  12  11   3     2869.89     2615.89    405.44 o 
  13  11   3     3053.96     4122.37    843.55 o 
  14  11   3      592.59      825.98    435.72 o 
  15  11   3      198.13       -1.58    281.77 o 
  16  11   3      222.63       69.88    221.75 o 
  17  11   3        5.41      435.03    422.12 o 
   0  12   3     2624.20     3096.60    367.75 o 
   1  12   3      880.14      892.78    156.35 o 
   2  12   3      408.36      472.61    146.04 o 
   3  12   3     1225.31     1328.90    166.77 o 
   4  12   3      408.50      297.74    144.25 o 
   5  12   3      560.04      368.53    226.73 o 
   6  12   3      969.38     1115.59    215.32 o 
   7  12   3     1189.03      888.60    224.66 o 
   8  12   3      429.83      511.08    191.77 o 
   9  12   3       65.65       87.60    154.79 o 
  10  12   3      271.31      165.33    327.24 o 
  11  12   3     1051.15      953.57    246.61 o 
  12  12   3     1461.92     1304.26    604.39 o 
  13  12   3       76.52      155.97    206.01 o 
  14  12   3      603.99      904.98    280.56 o 
  15  12   3       92.82      184.65    239.76 o 
  16  12   3        2.79     -240.47    240.47 o 
   1  13   3     2394.99     2665.58    231.16 o 
   2  13   3    13037.39    13346.82    504.72 o 
   3  13   3    13307.38    12670.97    534.84 o 
   4  13   3     5250.56     4924.82    478.59 o 
   5  13   3     1634.42     1956.56    261.08 o 
   6  13   3     6141.64     5526.84    394.44 o 
   7  13   3      234.39      -13.35    192.38 o 
   8  13   3     5296.02     4369.27    535.48 o 
   9  13   3     2693.80     2495.44    636.07 o 
  10  13   3       42.52      251.95    202.59 o 
  11  13   3      697.94      566.96    325.15 o 
  12  13   3     1074.28     1399.72    334.65 o 
  13  13   3       16.84       32.22    253.30 o 
  14  13   3     2183.55     2669.33    754.35 o 
  15  13   3      460.58      -40.66    401.96 o 
   0  14   3       25.94      -89.05    199.99 o 
   1  14   3      913.72      689.42    159.85 o 
   2  14   3     4115.06     3808.14    379.79 o 
   3  14   3     1805.85     1697.38    219.27 o 
   4  14   3     2947.31     3074.68    308.47 o 
   5  14   3      737.29      660.85    241.28 o 
   6  14   3      472.72      254.84    252.29 o 
   7  14   3     1034.96     1037.38    256.41 o 
   8  14   3      902.21     1013.95    292.91 o 
   9  14   3      837.71     1015.79    641.55 o 
  10  14   3     4206.14     3459.23    541.62 o 
  11  14   3     1308.91     1336.91    345.08 o 
  12  14   3      471.73      461.77    689.92 o 
  13  14   3        1.18     -194.50    194.50 o 
  14  14   3      288.29       16.69    291.68 o 
   1  15   3     1192.54     1308.55    242.09 o 
   2  15   3     2691.27     2441.66    281.96 o 
   3  15   3      156.45      -33.22    152.63 o 
   4  15   3     6861.77     6844.81    523.32 o 
   5  15   3     3665.60     2915.65    432.15 o 
   6  15   3      302.46      482.38    270.95 o 
   7  15   3     5328.86     5010.14    714.65 o 
   8  15   3     8328.23     9511.28   1474.83 o 
   9  15   3       58.78       86.09    218.52 o 
  10  15   3        4.41      129.23    394.61 o 
  11  15   3       31.45     -403.17    403.17 o 
  12  15   3     4683.08     4738.32    562.47 o 
  13  15   3     2216.31     2503.32    431.60 o 
   0  16   3     7498.30     8089.69   1133.59 o 
   1  16   3     1300.53     1762.22    387.14 o 
   2  16   3      659.02      205.07    204.49 o 
   3  16   3     1650.67     1829.67    310.18 o 
   4  16   3        5.48      153.85    232.55 o 
   5  16   3     1837.56     1987.96    385.91 o 
   6  16   3      477.79      430.82    295.86 o 
   7  16   3      279.96      320.98    267.21 o 
   8  16   3      583.27      582.09    389.71 o 
   9  16   3        5.02     -392.22    392.22 o 
  10  16   3      841.40      938.73    514.91 o 
  11  16   3        0.60     -189.76    460.46 o 
  12  16   3     1360.44      313.12   1153.40 o 
   1  17   3      393.40      530.63    316.54 o 
   2  17   3    14725.29    15524.76    950.97 o 
   3  17   3     4913.55     4979.12    479.39 o 
   4  17   3      253.99      339.69    263.74 o 
   5  17   3     2212.63     1651.13    381.62 o 
   6  17   3     2524.72     2492.22    571.02 o 
   7  17   3        9.54       47.34    340.11 o 
   8  17   3     1112.27     1307.85    544.69 o 
   9  17   3      594.90      696.76    325.07 o 
  10  17   3       38.47      175.17    540.74 o 
   0  18   3     1165.26     1545.80    610.39 o 
   1  18   3      354.71      307.28    548.96 o 
   2  18   3     1374.57     1494.85    422.51 o 
   3  18   3      214.69      305.42    292.87 o 
   4  18   3      677.33      882.23    355.81 o 
   5  18   3      356.46      296.59    307.31 o 
   6  18   3      654.53      617.49    358.00 o 
   7  18   3     2954.26     3248.72   1138.49 o 
   8  18   3      480.66      176.57    293.60 o 
   1  19   3      712.22      643.53    351.55 o 
   2  19   3      442.08      461.82    331.90 o 
   3  19   3       37.87      491.49    443.92 o 
   4  19   3     2674.47     2991.50    556.38 o 
   5  19   3      627.17      402.23    290.83 o 
   0   0   4     8627.67     8704.04    570.76 o 
   1   0   4    22967.77    21840.91    736.43 o 
   2   0   4     4155.52     4081.81    196.10 o 
   3   0   4      605.89      705.23    188.78 o 
   4   0   4    47631.15    46134.44   1611.83 o 
   5   0   4    17677.01    16025.74    626.74 o 
   6   0   4    36616.63    35685.00   1674.84 o 
   7   0   4    17602.37    15987.63    756.14 o 
   8   0   4     1149.38     1390.32    224.81 o 
   9   0   4     7499.37     7728.80    636.16 o 
  10   0   4     9987.49    10657.46    705.21 o 
  11   0   4    30186.84    34500.72   2073.17 o 
  12   0   4      812.35      421.69    222.52 o 
  13   0   4     2424.36     2599.04    283.95 o 
  14   0   4     9954.88    10482.75    610.49 o 
  15   0   4    11432.63    12064.86    658.27 o 
  16   0   4     3773.16     4147.30    405.39 o 
  17   0   4        3.62       44.06    197.21 o 
  18   0   4      109.76      256.20    236.89 o 
  19   0   4     1072.20     1714.93    352.63 o 
   1   1   4    34913.18    34071.11    825.45 o 
   2   1   4     1517.13     1452.70    139.45 o 
   3   1   4      338.92      376.91     65.28 o 
   4   1   4     3757.63     3657.48    183.82 o 
   5   1   4    16451.05    16379.78    395.88 o 
   6   1   4      797.87      483.92    109.28 o 
   7   1   4      172.53       57.15     75.82 o 
   8   1   4     1132.06     1054.80    164.38 o 
   9   1   4    24605.90    26058.01    684.35 o 
  10   1   4      426.91      403.34    101.94 o 
  11   1   4    23073.78    25093.45    690.12 o 
  12   1   4      141.51      155.22    114.43 o 
  13   1   4      368.08      282.61    131.04 o 
  14   1   4      169.21       24.40    132.54 o 
  15   1   4     4017.89     4207.57    308.75 o 
  16   1   4     1049.13     1035.35    185.68 o 
  17   1   4       11.82        2.70    158.42 o 
  18   1   4        2.18      187.85    150.01 o 
  19   1   4     2351.88     3138.03    439.30 o 
   0   2   4    23583.89    24115.64    824.99 o 
   1   2   4    51618.67    52042.04   1242.55 o 
   2   2   4      179.54      163.92     55.28 o 
   3   2   4    11662.74    11150.72    442.47 o 
   4   2   4    63002.39    60185.40   1722.14 o 
   5   2   4    82282.15    79762.06   2021.66 o 
   6   2   4    22215.90    21838.27    621.85 o 
   7   2   4     1580.84     1824.56    143.14 o 
   8   2   4      661.88      869.65    120.34 o 
   9   2   4    16362.88    16738.70    507.24 o 
  10   2   4     1288.29     1346.24    162.19 o 
  11   2   4     3810.35     4009.24    243.49 o 
  12   2   4        3.12       65.84    104.49 o 
  13   2   4      185.95      114.91    117.55 o 
  14   2   4     5080.43     5063.99    322.36 o 
  15   2   4     1340.59     1482.04    206.48 o 
  16   2   4     6237.10     6206.32    388.77 o 
  17   2   4     2900.31     3009.99    304.30 o 
  18   2   4      116.29      434.06    173.74 o 
  19   2   4       82.51      557.55    221.97 o 
   1   3   4    40638.04    41282.77   1000.95 o 
   2   3   4      109.47       64.69     57.31 o 
   3   3   4     1768.89     1821.46    122.88 o 
   4   3   4     1609.32     1598.56    140.43 o 
   5   3   4     1571.00     1637.72    104.88 o 
   6   3   4     1066.70     1063.60    107.98 o 
   7   3   4        4.53      -71.34     71.34 o 
   8   3   4     1720.58     1731.99    152.52 o 
   9   3   4    14948.76    15156.79    589.38 o 
  10   3   4      910.59      621.75    132.47 o 
  11   3   4    13290.10    14065.68    944.24 o 
  12   3   4     1347.35     1423.30    204.86 o 
  13   3   4      470.84      406.67    150.95 o 
  14   3   4      619.15      736.26    210.35 o 
  15   3   4      828.27     1182.29    215.46 o 
  16   3   4      414.71      374.58    188.84 o 
  17   3   4      280.14      195.58    192.72 o 
  18   3   4       11.66      386.37    216.97 o 
  19   3   4     1263.37      993.03    275.60 o 
   0   4   4     5460.97     6068.28    348.47 o 
   1   4   4    37866.63    38371.92    904.39 o 
   2   4   4     1380.56     1458.37     92.13 o 
   3   4   4       27.33       22.01     72.51 o 
   4   4   4    13792.63    14121.93    428.96 o 
   5   4   4    31181.85    31706.77    907.26 o 
   6   4   4    22634.82    22458.18    660.49 o 
   7   4   4     4924.10     5165.47    328.81 o 
   8   4   4       93.46       50.38     92.38 o 
   9   4   4    11332.60    11430.98    433.04 o 
  10   4   4     1298.95     1279.19    164.34 o 
  11   4   4    13132.29    13312.57    570.11 o 
  12   4   4      808.79      515.37    185.90 o 
  13   4   4      290.48      284.57    187.98 o 
  14   4   4     3929.66     3345.76    347.00 o 
  15   4   4     4830.17     5253.88    525.18 o 
  16   4   4     2230.38     3766.30    344.01 o 
  17   4   4       74.75       66.91    198.39 o 
  18   4   4      234.61      527.36    224.17 o 
  19   4   4      884.57      562.09    304.89 o 
   1   5   4    12797.79    13191.27    333.02 o 
   2   5   4     1567.10     1731.64    112.95 o 
   3   5   4      378.65      199.40     65.95 o 
   4   5   4      445.77      486.91     67.05 o 
   5   5   4      799.36      835.44     84.57 o 
   6   5   4     1755.66     1925.48    148.13 o 
   7   5   4      877.69      903.73    119.71 o 
   8   5   4       30.11      -21.50     96.98 o 
   9   5   4     2052.94     1923.69    195.67 o 
  10   5   4      227.50      240.51    130.21 o 
  11   5   4     1007.62     1354.78    214.39 o 
  12   5   4      252.50      683.66    187.33 o 
  13   5   4      340.20      459.67    191.05 o 
  14   5   4        0.65     -164.24    164.24 o 
  15   5   4        9.99     -163.18    203.09 o 
  16   5   4      117.10      191.97    359.92 o 
  17   5   4      338.69      465.55    256.44 o 
  18   5   4       62.45      295.09    277.66 o 
  19   5   4      481.08      495.84    303.02 o 
   0   6   4      903.48      810.56    114.51 o 
   1   6   4    35383.16    36057.84    792.99 o 
   2   6   4     2239.70     2161.53    126.58 o 
   3   6   4     4570.60     4322.95    182.15 o 
   4   6   4     3060.77     3124.34    166.74 o 
   5   6   4    28998.87    29914.05   1057.04 o 
   6   6   4        4.78       18.14     71.90 o 
   7   6   4     7978.29     8083.53    373.31 o 
   8   6   4      590.76      307.34    120.60 o 
   9   6   4     6912.74     7123.01    457.93 o 
  10   6   4      304.36      141.69    183.64 o 
  11   6   4    13184.63    13292.56    650.96 o 
  12   6   4       22.48      176.08    163.22 o 
  13   6   4      113.29      116.17    159.33 o 
  14   6   4       81.73      188.38    221.97 o 
  15   6   4     4374.66     3949.24    524.61 o 
  16   6   4      643.50      288.94    236.57 o 
  17   6   4      551.84      318.55    885.86 o 
  18   6   4       66.01       77.16    602.47 o 
   1   7   4      336.12      316.47     78.67 o 
   2   7   4     3025.53     3388.60    167.29 o 
   3   7   4     3352.48     3356.85    163.03 o 
   4   7   4      140.19       94.26     72.51 o 
   5   7   4     2813.75     3147.39    175.84 o 
   6   7   4        0.83      -70.85     70.85 o 
   7   7   4     1054.42     1183.24    147.44 o 
   8   7   4     1424.15     1554.22    181.40 o 
   9   7   4       57.12       85.31    130.99 o 
  10   7   4     1443.49     1182.18    202.97 o 
  11   7   4      208.93      269.23    164.22 o 
  12   7   4      116.68      135.85    161.65 o 
  13   7   4      506.96      665.76    222.72 o 
  14   7   4      128.62        5.02    185.16 o 
  15   7   4     1592.43     1495.19    316.03 o 
  16   7   4        9.76     -114.44    453.83 o 
  17   7   4      326.24      221.03    370.60 o 
  18   7   4       17.22     -181.26    314.09 o 
   0   8   4    24828.83    25512.42    959.46 o 
   1   8   4    17268.54    18670.85    552.50 o 
   2   8   4     3179.04     3041.14    193.01 o 
   3   8   4     3392.29     3525.41    169.88 o 
   4   8   4      883.42      976.09    124.98 o 
   5   8   4    34881.46    35811.68   1131.32 o 
   6   8   4       34.59       16.28    107.03 o 
   7   8   4     1054.94     1360.33    238.29 o 
   8   8   4     6347.00     6605.43    374.02 o 
   9   8   4    10389.54    10147.46    554.36 o 
  10   8   4     1711.81     1803.53    274.06 o 
  11   8   4     3161.14     3524.21    342.42 o 
  12   8   4     3107.87     2912.77    317.32 o 
  13   8   4       51.15     -135.53    152.44 o 
  14   8   4       20.84      133.89    215.68 o 
  15   8   4     1771.96     2071.56    362.57 o 
  16   8   4      132.21      795.89    400.74 o 
  17   8   4      900.05     1028.69    443.27 o 
  18   8   4      197.14      186.02    353.43 o 
   1   9   4      614.33      696.09    122.50 o 
   2   9   4       30.09       64.34     97.13 o 
   3   9   4     1202.48     1003.74    124.45 o 
   4   9   4     1686.92     2058.33    172.41 o 
   5   9   4    15809.87    16085.30    553.92 o 
   6   9   4      140.41      149.65    121.78 o 
   7   9   4     8440.00     8671.76    427.04 o 
   8   9   4      880.39     1197.67    215.08 o 
   9   9   4      233.79       49.03    206.10 o 
  10   9   4      173.11      143.20    162.45 o 
  11   9   4      808.99      421.55    195.08 o 
  12   9   4      963.89      483.18    205.15 o 
  13   9   4     1475.28     1139.56    271.74 o 
  14   9   4      611.39     1004.53    285.23 o 
  15   9   4     2971.49     2733.13    557.21 o 
  16   9   4      173.50      -19.69    272.12 o 
  17   9   4      345.26      349.25    642.10 o 
   0  10   4     9055.67     8750.08    494.13 o 
   1  10   4    17479.87    17983.25    531.50 o 
   2  10   4     2740.37     3163.62    220.34 o 
   3  10   4     1088.21      749.96    121.33 o 
   4  10   4     2386.89     2513.42    196.98 o 
   5  10   4    16462.36    16712.19    585.07 o 
   6  10   4     3874.90     3701.37    296.21 o 
   7  10   4     4704.93     4982.55    489.14 o 
   8  10   4     1966.51     1562.01    245.03 o 
   9  10   4     4331.81     4633.23    392.24 o 
  10  10   4     7988.55     7433.42    941.67 o 
  11  10   4     8648.77     8696.57    568.16 o 
  12  10   4     1314.98     1219.95    389.60 o 
  13  10   4      273.22      617.81    234.64 o 
  14  10   4      621.98      234.92    296.54 o 
  15  10   4     4632.25     5125.91    771.83 o 
  16  10   4      171.88      144.76    335.59 o 
  17  10   4       97.89      685.70    971.08 o 
   1  11   4     6310.38     6214.34    296.37 o 
   2  11   4     4789.73     5285.73    310.84 o 
   3  11   4      521.29      604.46    147.91 o 
   4  11   4      385.46      494.89    147.32 o 
   5  11   4     8620.68     9384.01    472.30 o 
   6  11   4     2613.96     2607.80    276.68 o 
   7  11   4      346.83      188.69    149.28 o 
   8  11   4      435.32      297.69    164.85 o 
   9  11   4      888.01      876.03    204.48 o 
  10  11   4       52.26     -159.17    159.17 o 
  11  11   4     1418.90     1416.61    329.99 o 
  12  11   4       75.99     -173.79    173.79 o 
  13  11   4      117.81       25.90    513.28 o 
  14  11   4      255.14      588.91    389.41 o 
  15  11   4     2240.80     2463.68    573.48 o 
  16  11   4      643.37      180.45    590.58 o 
   0  12   4     9883.18     9374.95    755.54 o 
   1  12   4    15672.73    16296.46    602.83 o 
   2  12   4      444.48      542.30    178.55 o 
   3  12   4     2722.15     2787.30    241.08 o 
   4  12   4     6429.77     6496.57    398.57 o 
   5  12   4    12788.77    13670.04    608.91 o 
   6  12   4      688.10      535.96    172.57 o 
   7  12   4      461.88      276.81    167.27 o 
   8  12   4      545.77      741.54    198.50 o 
   9  12   4     4404.14     3815.50    334.89 o 
  10  12   4     3420.27     3379.79    331.92 o 
  11  12   4     2963.80     2837.02    414.77 o 
  12  12   4      865.16       40.74    384.47 o 
  13  12   4        6.42      151.81    354.74 o 
  14  12   4      706.53      460.30    370.35 o 
  15  12   4      576.94     1486.35    493.58 o 
   1  13   4      955.17     1008.11    185.90 o 
   2  13   4      384.61      120.06    200.84 o 
   3  13   4      141.10      166.37    145.96 o 
   4  13   4      815.64     1047.74    184.60 o 
   5  13   4     7466.71     8331.02    684.86 o 
   6  13   4      377.90      312.93    169.60 o 
   7  13   4     1337.51     1318.32    305.04 o 
   8  13   4     1659.48     1774.41    304.28 o 
   9  13   4     1428.17     1223.91    256.52 o 
  10  13   4     1218.09      917.39    254.60 o 
  11  13   4      964.25      706.62    321.52 o 
  12  13   4     1050.40     1286.46    493.47 o 
  13  13   4      531.65      759.08    636.16 o 
  14  13   4      340.72      815.86    394.86 o 
   0  14   4     2858.97     2561.50    450.54 o 
   1  14   4     6435.83     6124.05    465.25 o 
   2  14   4     1943.05     1693.69    301.75 o 
   3  14   4       31.58      -64.36    189.07 o 
   4  14   4      372.98      383.27    169.46 o 
   5  14   4     9373.29     9445.73    544.47 o 
   6  14   4     2079.67     2198.52    285.65 o 
   7  14   4     2334.55     2120.82    312.14 o 
   8  14   4      122.40      146.61    191.87 o 
   9  14   4     3131.97     3438.94    389.32 o 
  10  14   4     2337.08     2847.86    462.91 o 
  11  14   4     3775.98     3916.88    684.81 o 
  12  14   4      273.47      -30.86    321.06 o 
  13  14   4      107.23       70.83    533.10 o 
   1  15   4     1362.33     1174.55    232.02 o 
   2  15   4     1900.19     2284.51    286.32 o 
   3  15   4     1502.69     1370.62    217.70 o 
   4  15   4     1286.47     1169.28    238.38 o 
   5  15   4      771.56      848.50    264.80 o 
   6  15   4      495.32      683.61    299.78 o 
   7  15   4       10.98       76.13    227.12 o 
   8  15   4      773.89      913.11    440.37 o 
   9  15   4      355.03     -179.27    335.17 o 
  10  15   4       16.72     -123.58    330.19 o 
  11  15   4      310.85      308.07    369.73 o 
  12  15   4        1.66      138.73    333.13 o 
   0  16   4      452.36      864.06    451.85 o 
   1  16   4     5927.76     6068.23    693.63 o 
   2  16   4        1.65       58.59    373.49 o 
   3  16   4     2280.44     2733.19    426.18 o 
   4  16   4      329.07      502.24    265.18 o 
   5  16   4     6612.24     7234.87    768.24 o 
   6  16   4      321.37      421.78    308.84 o 
   7  16   4      149.17      441.80    265.91 o 
   8  16   4        0.14      239.80    328.83 o 
   9  16   4     1567.99     2529.58    604.83 o 
  10  16   4        1.92      287.52    420.14 o 
   1  17   4       41.04      -69.36    249.44 o 
   2  17   4     1108.24      818.53    352.84 o 
   3  17   4       37.87      -36.03    410.23 o 
   4  17   4      576.85     1008.00    478.03 o 
   5  17   4        1.36      200.94    447.21 o 
   6  17   4      116.22      289.67    279.19 o 
   7  17   4       11.98      -87.85    320.05 o 
   8  17   4      873.15     1351.08    483.76 o 
   9  17   4      763.49      685.88    474.58 o 
   0  18   4      285.36      582.65    471.67 o 
   1  18   4     2219.42     2875.90    529.62 o 
   2  18   4       53.10      -52.48    261.50 o 
   3  18   4      185.48      887.84    554.90 o 
   4  18   4       11.25      225.92    467.70 o 
   5  18   4     3407.29     5100.59    661.68 o 
   6  18   4       76.38      565.64    438.86 o 
   1  19   4      242.40      264.59    315.07 o 
   2  19   4      769.75      933.96    418.15 o 
   1   1   5     6357.87     5993.96    244.32 o 
   2   1   5    43080.18    41956.43   1118.10 o 
   3   1   5     2610.48     2489.42    144.30 o 
   4   1   5     5670.86     5784.75    289.53 o 
   5   1   5     1378.78     1472.44    121.99 o 
   6   1   5     8050.28     8042.63    238.28 o 
   7   1   5      877.50      926.79     81.23 o 
   8   1   5    16286.38    16140.35    465.72 o 
   9   1   5      393.24      373.58    159.39 o 
  10   1   5     1182.93     1320.86    178.86 o 
  11   1   5       88.32       73.86    111.67 o 
  12   1   5     5676.42     5969.73    341.48 o 
  13   1   5      204.81      332.69    156.02 o 
  14   1   5     4359.59     4508.19    302.88 o 
  15   1   5      104.28       51.88    118.84 o 
  16   1   5      430.21      492.16    170.00 o 
  17   1   5        8.31       88.72    177.52 o 
  18   1   5     1865.85     2194.26    335.86 o 
  19   1   5       93.32      611.79    247.80 o 
   0   2   5     2977.22     3011.92    390.60 o 
   1   2   5       86.64       29.04     49.74 o 
   2   2   5       33.49       31.89     55.97 o 
   3   2   5      429.78      528.50     81.03 o 
   4   2   5     1168.84     1106.61    116.72 o 
   5   2   5      208.84      225.76     88.37 o 
   6   2   5     4396.69     4390.13    270.96 o 
   7   2   5      655.28      744.87     88.78 o 
   8   2   5      146.69      248.99     94.65 o 
   9   2   5     1044.87     1148.10    213.89 o 
  10   2   5      478.61      457.77    112.90 o 
  11   2   5      214.35       37.94    108.86 o 
  12   2   5       56.68      295.45    147.10 o 
  13   2   5      575.35      635.87    158.62 o 
  14   2   5     1583.36     1902.49    228.22 o 
  15   2   5       74.82       67.75    167.21 o 
  16   2   5      380.20      350.43    207.77 o 
  17   2   5        1.19      179.45    158.16 o 
  18   2   5       39.52      302.96    262.29 o 
   1   3   5     4487.90     4412.84    236.09 o 
   2   3   5    21041.03    21707.05    625.44 o 
   3   3   5       22.37      -19.20     56.15 o 
   4   3   5    38689.56    38904.30   1098.76 o 
   5   3   5     7677.43     7497.45    335.76 o 
   6   3   5     6416.00     6300.37    343.07 o 
   7   3   5      155.76      169.74     76.05 o 
   8   3   5    29576.68    30426.45    812.65 o 
   9   3   5     8477.50     8381.89    331.23 o 
  10   3   5      354.97      426.30    110.58 o 
  11   3   5     3655.76     3749.69    256.90 o 
  12   3   5     8450.30     9387.45    473.23 o 
  13   3   5     1163.45     1076.68    185.02 o 
  14   3   5      575.69      713.74    173.96 o 
  15   3   5     1151.77     1351.20    267.49 o 
  16   3   5      295.73      334.73    194.25 o 
  17   3   5      326.19      207.52    238.34 o 
  18   3   5      251.66      172.84    275.77 o 
   0   4   5     2278.36     2206.11    167.79 o 
   1   4   5     1742.88     1643.47    156.85 o 
   2   4   5      134.52      222.57     74.53 o 
   3   4   5     1563.83     1845.97    159.22 o 
   4   4   5     7489.27     6547.53    367.90 o 
   5   4   5      702.73      718.49    131.39 o 
   6   4   5     8007.95     8072.47    382.21 o 
   7   4   5     1427.22     1483.56    129.61 o 
   8   4   5      414.49      443.48    101.33 o 
   9   4   5      258.75      271.12    102.82 o 
  10   4   5     2898.59     2997.61    227.78 o 
  11   4   5       32.11       75.35    118.53 o 
  12   4   5        4.89      128.06    139.80 o 
  13   4   5     1864.53     3102.88    785.07 o 
  14   4   5     4878.85     4717.38    430.49 o 
  15   4   5      832.69     1311.80    285.99 o 
  16   4   5     1382.59     1245.36    284.64 o 
  17   4   5      185.23      171.27    232.45 o 
  18   4   5      106.49      218.06    269.94 o 
   1   5   5    28882.63    29116.54    709.83 o 
   2   5   5    55376.13    55939.32   1475.11 o 
   3   5   5     1853.79     1987.86    176.13 o 
   4   5   5     2602.53     2598.35    199.85 o 
   5   5   5     9718.83    10083.04    434.81 o 
   6   5   5     5386.40     5411.46    239.96 o 
   7   5   5     2605.36     2619.62    176.10 o 
   8   5   5     5377.38     5458.10    270.27 o 
   9   5   5     4893.95     5377.61    286.19 o 
  10   5   5     4194.45     4395.78    303.89 o 
  11   5   5     3883.29     4329.36    385.34 o 
  12   5   5     2094.57     2367.76    271.23 o 
  13   5   5        0.43     -194.48    194.48 o 
  14   5   5     7113.22     7907.84    696.02 o 
  15   5   5      864.59      754.22    253.53 o 
  16   5   5      383.07      947.05    252.85 o 
  17   5   5        9.18      162.08    264.49 o 
  18   5   5     2513.01     2408.76    435.59 o 
   0   6   5     3180.41     3296.53    201.48 o 
   1   6   5       12.78        1.39     54.69 o 
   2   6   5       79.85      146.83     65.45 o 
   3   6   5     2437.89     2327.92    142.69 o 
   4   6   5    17156.50    16568.78    550.59 o 
   5   6   5     2479.18     2118.76    218.27 o 
   6   6   5    10711.51    10928.02    425.54 o 
   7   6   5     5290.63     5324.37    281.09 o 
   8   6   5      280.85      322.65    112.99 o 
   9   6   5      912.45     1108.34    158.21 o 
  10   6   5     4253.41     4003.91    466.83 o 
  11   6   5       58.67      183.87    283.89 o 
  12   6   5       48.07       93.94    221.29 o 
  13   6   5      885.61      454.10    264.76 o 
  14   6   5     4546.90     4669.75    550.43 o 
  15   6   5      194.72      -54.53    313.68 o 
  16   6   5     1473.61     1746.65    415.46 o 
  17   6   5       54.40      -86.40    482.81 o 
  18   6   5       46.03      409.13    262.37 o 
   1   7   5     8959.82     9016.21    300.82 o 
   2   7   5    14087.15    14811.00    445.68 o 
   3   7   5      889.44      599.22     95.42 o 
   4   7   5    16709.69    16584.14    517.38 o 
   5   7   5     4979.62     4920.21    217.01 o 
   6   7   5     3924.54     4262.52    295.11 o 
   7   7   5      131.99      383.41    167.37 o 
   8   7   5    24763.89    24814.62    837.20 o 
   9   7   5     4870.06     5015.60    477.70 o 
  10   7   5      274.76      456.84    160.76 o 
  11   7   5     4950.94     5807.42    409.92 o 
  12   7   5     8873.90     9255.78    741.75 o 
  13   7   5      799.12      757.37    297.61 o 
  14   7   5       34.79      194.09    257.37 o 
  15   7   5      870.14      469.82    285.46 o 
  16   7   5       70.64      508.87    346.81 o 
  17   7   5      218.60      796.45    414.86 o 
   0   8   5     1497.84     1661.83    214.33 o 
   1   8   5     3715.09     3493.21    185.29 o 
   2   8   5      130.22      -47.66     76.94 o 
   3   8   5     2050.65     1858.46    147.38 o 
   4   8   5     9035.63     9245.77    402.72 o 
   5   8   5       65.89      -17.94     96.90 o 
   6   8   5     7498.13     8208.70    386.10 o 
   7   8   5       60.75     -114.64    114.64 o 
   8   8   5      842.66      843.14    179.51 o 
   9   8   5      186.81      313.46    145.02 o 
  10   8   5     2292.56     2361.56    268.97 o 
  11   8   5      772.26      666.05    272.45 o 
  12   8   5      184.07      462.62    274.43 o 
  13   8   5      751.01      736.79    299.43 o 
  14   8   5     3569.28     3753.93    507.74 o 
  15   8   5      312.53      143.59    449.87 o 
  16   8   5      676.96     1172.85    436.23 o 
  17   8   5      291.09      233.16    353.48 o 
   1   9   5    10575.03    10319.68    585.21 o 
   2   9   5    19843.80    19354.34    588.53 o 
   3   9   5      143.00       94.61    119.16 o 
   4   9   5     4543.30     4265.68    273.25 o 
   5   9   5      100.16      159.83    112.24 o 
   6   9   5     6924.81     7483.63    354.04 o 
   7   9   5     2577.33     2904.81    283.49 o 
   8   9   5     7119.13     6989.29    520.61 o 
   9   9   5     1911.22     1802.77    246.03 o 
  10   9   5      459.21       60.26    210.22 o 
  11   9   5     1914.99     1665.94    499.52 o 
  12   9   5     2100.17     2527.93    411.99 o 
  13   9   5      311.50       80.32    261.55 o 
  14   9   5     3624.86     4602.03    577.60 o 
  15   9   5      329.77      392.85    337.31 o 
  16   9   5      448.67     1153.58    447.18 o 
   0  10   5      567.93      252.17    174.07 o 
   1  10   5      200.91      237.02    115.70 o 
   2  10   5      939.43     1095.37    152.67 o 
   3  10   5      130.29      176.10    124.24 o 
   4  10   5     5165.07     4550.11    292.15 o 
   5  10   5     2777.71     2614.48    246.42 o 
   6  10   5     7510.63     8046.90    437.27 o 
   7  10   5      487.49      327.17    156.34 o 
   8  10   5       33.68      -32.19    147.19 o 
   9  10   5     1545.20     1412.45    322.72 o 
  10  10   5       45.29      267.45    257.40 o 
  11  10   5      287.08      499.61    270.97 o 
  12  10   5      531.39      833.67    371.20 o 
  13  10   5       29.39       72.28    248.61 o 
  14  10   5     1260.21      546.86    367.53 o 
  15  10   5       33.96        9.22    315.01 o 
  16  10   5      279.80     1169.26    824.43 o 
   1  11   5      773.55      446.11    163.54 o 
   2  11   5    12553.30    13226.50    569.11 o 
   3  11   5     1742.21     2181.29    249.59 o 
   4  11   5     5259.34     5370.92    428.04 o 
   5  11   5      393.22      304.74    144.72 o 
   6  11   5     1796.58     2160.73    245.89 o 
   7  11   5       50.45       64.61    149.15 o 
   8  11   5     6474.95     6377.82    597.27 o 
   9  11   5     2312.24     2479.32    338.33 o 
  10  11   5      169.69      197.53    324.02 o 
  11  11   5     2171.17     2272.86    417.24 o 
  12  11   5     3191.83     3711.91    506.94 o 
  13  11   5       28.58      644.17    541.03 o 
  14  11   5      982.65      638.86    469.69 o 
  15  11   5        4.70     -245.57    300.06 o 
   0  12   5      255.78      465.47    267.48 o 
   1  12   5      835.05      831.86    188.86 o 
   2  12   5      393.98      357.00    167.58 o 
   3  12   5       53.79      -50.16    138.07 o 
   4  12   5      169.82      233.83    159.11 o 
   5  12   5      406.78      292.38    170.66 o 
   6  12   5     1343.67     1572.50    230.23 o 
   7  12   5      320.47       34.63    208.24 o 
   8  12   5      585.91      810.99    256.86 o 
   9  12   5       46.00      256.20    216.29 o 
  10  12   5      552.39      948.36    283.98 o 
  11  12   5     1083.30      943.18    310.89 o 
  12  12   5      707.69      485.87    310.94 o 
  13  12   5       18.90     -193.78    292.24 o 
  14  12   5       80.63      662.72    389.81 o 
   1  13   5      679.25      556.59    179.80 o 
   2  13   5     9357.38     8783.79    505.38 o 
   3  13   5       25.66      109.95    154.10 o 
   4  13   5     6285.14     6948.63    455.44 o 
   5  13   5     1635.66     1429.93    233.16 o 
   6  13   5     1620.03     1398.55    287.64 o 
   7  13   5     2956.59     3336.12    425.07 o 
   8  13   5     8152.58     8353.61    606.83 o 
   9  13   5      123.95      300.31    233.08 o 
  10  13   5       30.02      756.49    443.89 o 
  11  13   5      229.35      317.63    277.58 o 
  12  13   5     1964.15     1937.30    410.96 o 
  13  13   5      633.43     1081.17    446.41 o 
   0  14   5     2714.39     2711.84    525.21 o 
   1  14   5     1822.95     1624.41    244.83 o 
   2  14   5     1251.44     1221.39    227.69 o 
   3  14   5     1079.07     1072.17    224.34 o 
   4  14   5       48.39      107.70    175.69 o 
   5  14   5     1862.51     1690.01    306.30 o 
   6  14   5      268.05      195.52    217.76 o 
   7  14   5      390.58      419.20    266.02 o 
   8  14   5     1405.47     1418.35    362.89 o 
   9  14   5        5.08      526.35    289.95 o 
  10  14   5     1543.23     2064.57    395.65 o 
  11  14   5      257.49      888.77    422.69 o 
  12  14   5      888.97     2000.43   1500.22 o 
   1  15   5       35.93      133.12    272.89 o 
   2  15   5     6846.35     7303.92    572.84 o 
   3  15   5     2187.18     2612.16    312.86 o 
   4  15   5      976.28     1237.76    285.40 o 
   5  15   5     2220.22     1814.91    327.92 o 
   6  15   5     1940.34     1811.35    718.42 o 
   7  15   5      149.17      190.02    392.32 o 
   8  15   5     2072.58     2251.12    438.79 o 
   9  15   5      101.98      143.17    341.06 o 
  10  15   5      187.72      484.61    368.08 o 
  11  15   5      312.78      650.03    832.35 o 
   0  16   5     3301.11     3097.40    592.56 o 
   1  16   5      797.81      698.27    249.89 o 
   2  16   5     1209.12     1369.62    409.71 o 
   3  16   5      297.75      338.34    238.98 o 
   4  16   5      191.12      577.29    532.18 o 
   5  16   5     1072.26     1460.78    816.50 o 
   6  16   5       57.72      359.93    402.30 o 
   7  16   5      831.96      355.86    800.65 o 
   8  16   5      569.28      923.52    469.69 o 
   9  16   5      579.52      272.45    856.14 o 
   1  17   5      322.20     -102.88    364.65 o 
   2  17   5     2123.10     2781.95    493.70 o 
   3  17   5       46.55       51.13    245.28 o 
   4  17   5     1813.24     2049.18    665.88 o 
   5  17   5     2229.72     3578.92    650.36 o 
   6  17   5      748.59     1073.11    891.81 o 
   7  17   5      865.83     1263.72   1151.42 o 
   0  18   5     2170.06     1819.29    646.07 o 
   1  18   5      810.09      662.24    314.88 o 
   2  18   5     1309.71     1465.37    588.59 o 
   3  18   5      393.02      903.70    531.12 o 
   0   0   6     5706.93     5323.10    404.29 o 
   1   0   6    28648.27    29103.62   1206.01 o 
   2   0   6     6980.14     5943.47    669.85 o 
   3   0   6    19065.75    17944.17    880.62 o 
   4   0   6    19227.62    17730.58    893.50 o 
   5   0   6    16793.34    15836.50    840.04 o 
   6   0   6      879.31      710.32    198.04 o 
   7   0   6     2005.95     1996.11    174.32 o 
   8   0   6       18.39       18.86    190.81 o 
   9   0   6       27.57      -61.12    104.03 o 
  10   0   6     5395.50     5996.33    383.76 o 
  11   0   6     2790.30     2984.54    439.02 o 
  12   0   6     1319.23     1769.86    377.53 o 
  13   0   6     4642.55     5207.66    611.00 o 
  14   0   6     1056.44     1318.43    422.12 o 
  15   0   6     2426.84     3688.25    565.10 o 
  16   0   6     1491.67     1265.74    424.33 o 
  17   0   6     3274.20     3936.94    643.61 o 
  18   0   6       85.00     -308.78    308.78 o 
   1   1   6     6258.57     6286.89    218.14 o 
   2   1   6     6841.90     6664.70    296.65 o 
   3   1   6       13.43      -48.79     59.76 o 
   4   1   6     4446.68     4281.47    268.41 o 
   5   1   6      366.17      333.97     86.98 o 
   6   1   6     1316.84     1252.06    136.70 o 
   7   1   6     4870.02     4393.16    297.52 o 
   8   1   6     4999.91     5833.82    301.97 o 
   9   1   6     7999.65     7600.20    346.47 o 
  10   1   6       31.85       51.59    135.70 o 
  11   1   6     1662.54     1716.39    245.12 o 
  12   1   6     2372.89     3080.10    322.75 o 
  13   1   6      257.67       -9.23    154.52 o 
  14   1   6      988.78     1383.22    240.52 o 
  15   1   6        0.43     -150.82    163.61 o 
  16   1   6      260.49      555.79    228.55 o 
  17   1   6      967.56     1111.61    273.62 o 
  18   1   6      759.31     1100.84    589.74 o 
   0   2   6     5100.19     5054.46    217.88 o 
   1   2   6     5983.62     6065.96    222.10 o 
   2   2   6        9.20       -4.92     69.46 o 
   3   2   6     4298.21     4018.15    354.44 o 
   4   2   6        7.50      -62.50     62.50 o 
   5   2   6    14405.55    14988.25    603.05 o 
   6   2   6    17074.69    16876.32   1030.87 o 
   7   2   6    11405.80    12048.77    521.21 o 
   8   2   6      558.20      737.09    156.45 o 
   9   2   6    15347.95    16001.80    689.50 o 
  10   2   6     2037.53     2229.19    223.39 o 
  11   2   6     6883.30     6987.68    430.81 o 
  12   2   6     2767.10     3861.22    331.94 o 
  13   2   6     3922.09     4583.74    379.77 o 
  14   2   6     4232.82     4895.46    400.02 o 
  15   2   6     1073.73     1334.44    265.33 o 
  16   2   6      111.59     -169.59    181.48 o 
  17   2   6      162.76      399.10    293.18 o 
   1   3   6     4091.12     4112.57    212.00 o 
   2   3   6     3921.93     4162.82    204.00 o 
   3   3   6      281.02      314.67    100.43 o 
   4   3   6     2068.52     2473.05    230.66 o 
   5   3   6        2.70       16.56     88.31 o 
   6   3   6     2507.98     2359.80    213.62 o 
   7   3   6     2398.58     2531.91    204.37 o 
   8   3   6     2023.72     1711.33    189.62 o 
   9   3   6     2514.98     2616.22    216.34 o 
  10   3   6        5.32     -122.10    122.10 o 
  11   3   6      799.84      942.94    246.97 o 
  12   3   6      992.50      930.73    193.89 o 
  13   3   6        1.08      -44.01    151.07 o 
  14   3   6      896.88      702.56    205.41 o 
  15   3   6        9.20      233.34    224.29 o 
  16   3   6       48.89      -12.07    197.76 o 
  17   3   6      438.09      274.87    230.14 o 
   0   4   6     3804.96     3698.21    181.35 o 
   1   4   6    17064.57    16522.82    530.86 o 
   2   4   6     6511.14     6311.75    297.81 o 
   3   4   6     8317.43     8312.04    313.34 o 
   4   4   6    14472.93    14356.25    549.13 o 
   5   4   6    17224.76    17478.17    654.29 o 
   6   4   6      167.12      176.44    102.31 o 
   7   4   6     1835.66     1918.19    195.25 o 
   8   4   6        8.29      -90.87    102.73 o 
   9   4   6      703.02      891.83    151.46 o 
  10   4   6     2961.43     3446.80    293.66 o 
  11   4   6     2899.22     3333.36    303.83 o 
  12   4   6      476.93      492.41    181.21 o 
  13   4   6      306.40      275.75    179.12 o 
  14   4   6      489.92      446.97    198.99 o 
  15   4   6     1605.23     2021.27    296.95 o 
  16   4   6      979.60     1437.96    295.90 o 
  17   4   6     1473.49     1374.80    305.72 o 
   1   5   6     2864.03     2731.56    175.05 o 
   2   5   6      133.23       -6.01     76.00 o 
   3   5   6     2516.80     2461.36    198.74 o 
   4   5   6     1155.06     1187.50    214.50 o 
   5   5   6      680.53      662.59    187.00 o 
   6   5   6      263.04      255.64    116.94 o 
   7   5   6     1365.01     1406.32    178.46 o 
   8   5   6     2040.50     2149.32    321.55 o 
   9   5   6     1078.08      901.96    262.22 o 
  10   5   6      155.31       -3.99    167.72 o 
  11   5   6      808.99      621.57    185.61 o 
  12   5   6      663.83      379.39    168.98 o 
  13   5   6      199.97      116.52    179.34 o 
  14   5   6        8.93     -153.73    153.73 o 
  15   5   6      273.36      -89.10    190.51 o 
  16   5   6        7.81      200.04    196.23 o 
  17   5   6      329.35      577.45    303.33 o 
   0   6   6    13109.53    12745.40    470.24 o 
   1   6   6     9991.83    10478.48    403.77 o 
   2   6   6      387.10      394.64    115.92 o 
   3   6   6     1074.65      916.23    132.05 o 
   4   6   6      243.43      119.61    107.36 o 
   5   6   6    10141.38    10248.41    457.01 o 
   6   6   6     8134.25     8177.86    404.22 o 
   7   6   6      529.80      505.51    148.12 o 
   8   6   6      392.80      418.44    169.81 o 
   9   6   6     2542.66     3068.25    470.75 o 
  10   6   6      868.16      931.23    256.36 o 
  11   6   6     2815.62     2429.46    376.35 o 
  12   6   6     1291.34     1263.31    329.57 o 
  13   6   6       12.20       97.91    278.68 o 
  14   6   6     1885.13     2349.72    329.10 o 
  15   6   6     1387.01     1137.85    280.11 o 
  16   6   6        6.79      467.71    231.40 o 
   1   7   6     2070.27     2003.26    151.02 o 
   2   7   6       86.63       70.24     87.20 o 
   3   7   6      833.35      636.12    127.04 o 
   4   7   6      732.50      729.31    195.08 o 
   5   7   6     1012.72     1147.18    185.70 o 
   6   7   6      270.36      369.56    213.96 o 
   7   7   6       46.10      102.52    139.82 o 
   8   7   6      210.91      229.53    162.20 o 
   9   7   6       57.41      -36.31    185.20 o 
  10   7   6       32.59      509.04    237.11 o 
  11   7   6      618.93      311.88    266.55 o 
  12   7   6      312.82      277.18    260.13 o 
  13   7   6      852.06      899.46    299.44 o 
  14   7   6       14.78      190.42    244.64 o 
  15   7   6      246.28      -27.53    245.81 o 
  16   7   6        8.01      280.74    313.13 o 
   0   8   6      663.91      308.85    198.13 o 
   1   8   6     6594.22     6498.13    340.36 o 
   2   8   6     2648.69     2887.53    290.11 o 
   3   8   6      370.09     1049.51    540.38 o 
   4   8   6     3635.86     3635.62    239.79 o 
   5   8   6    12194.42    11802.56    575.02 o 
   6   8   6      621.33      747.64    272.32 o 
   7   8   6     3459.15     3367.25    314.06 o 
   8   8   6        2.51      103.96    197.60 o 
   9   8   6     7556.27     7917.66    643.71 o 
  10   8   6     5029.56     5209.55    542.65 o 
  11   8   6     4259.69     4416.38    508.81 o 
  12   8   6       41.46      149.60    331.89 o 
  13   8   6      752.32     1444.65    576.87 o 
  14   8   6      231.37      272.05    282.07 o 
  15   8   6     1232.14      903.28    332.39 o 
  16   8   6      859.80     1581.47    828.39 o 
   1   9   6       43.96       -1.80    101.37 o 
   2   9   6     5566.73     5430.83    348.71 o 
   3   9   6     1242.13     1310.51    215.48 o 
   4   9   6        1.60      -90.78    103.00 o 
   5   9   6     1018.95      976.55    178.35 o 
   6   9   6     3165.65     3530.65    333.25 o 
   7   9   6       35.41      -47.14    187.67 o 
   8   9   6        5.04     -171.20    265.50 o 
   9   9   6        2.31       97.91    222.04 o 
  10   9   6      216.49        1.85    223.11 o 
  11   9   6      194.96      249.86    366.25 o 
  12   9   6      396.43      359.85    274.67 o 
  13   9   6      509.94      185.18    258.51 o 
  14   9   6     1060.35     1184.10    416.90 o 
  15   9   6      323.22      598.11    408.25 o 
   0  10   6     9889.22     9419.15   1162.57 o 
   1  10   6     8928.53     9114.20    394.83 o 
   2  10   6        1.37      -54.09    120.26 o 
   3  10   6     6388.58     5933.32    332.60 o 
   4  10   6     2960.02     3186.44    288.24 o 
   5  10   6     3342.78     3008.19    381.59 o 
   6  10   6     2147.28     2129.10    298.24 o 
   7  10   6       16.16     -139.42    152.44 o 
   8  10   6     1453.85     1206.52    269.35 o 
   9  10   6      274.17      558.43    302.59 o 
  10  10   6       82.62       20.08    224.98 o 
  11  10   6     1536.87     1876.02    390.99 o 
  12  10   6       88.86      -15.83    307.36 o 
  13  10   6      711.33      726.20    345.97 o 
  14  10   6      104.58      336.33    562.83 o 
   1  11   6        3.94      192.51    154.58 o 
   2  11   6      625.60      610.91    229.98 o 
   3  11   6      332.09      458.42    162.05 o 
   4  11   6     1773.07     2226.87    257.69 o 
   5  11   6      453.33      293.73    201.93 o 
   6  11   6      857.70      603.42    224.52 o 
   7  11   6      147.55      162.46    236.28 o 
   8  11   6     3965.41     4046.12    526.90 o 
   9  11   6      167.37      420.09    223.30 o 
  10  11   6        5.80      -75.65    208.19 o 
  11  11   6       71.56      299.73    266.09 o 
  12  11   6     1732.82     1578.59    500.49 o 
  13  11   6      873.26      891.06    386.45 o 
   0  12   6      700.34      365.50    354.74 o 
   1  12   6     2560.35     2032.37    261.80 o 
   2  12   6      714.70      921.40    212.63 o 
   3  12   6      231.90      350.89    166.86 o 
   4  12   6     1001.14      984.83    223.73 o 
   5  12   6     7361.18     7578.83    543.25 o 
   6  12   6     1089.81     1191.91    264.63 o 
   7  12   6     3947.82     3711.42    422.78 o 
   8  12   6      849.07      979.75    278.97 o 
   9  12   6     2670.76     2420.28    491.43 o 
  10  12   6     3131.82     3134.76    386.70 o 
  11  12   6     2200.39     2232.10    356.24 o 
  12  12   6      200.43      618.24    295.69 o 
  13  12   6     1246.19     1958.01   1002.79 o 
   1  13   6      144.93      328.59    193.70 o 
   2  13   6     5305.78     4607.08    399.97 o 
   3  13   6      684.09      568.74    285.58 o 
   4  13   6       13.23      198.09    164.00 o 
   5  13   6      398.47      569.34    241.34 o 
   6  13   6      637.55      284.30    222.42 o 
   7  13   6       37.25       74.29    209.97 o 
   8  13   6       47.36       22.69    206.99 o 
   9  13   6        1.40      259.75    290.62 o 
  10  13   6      294.58      547.23    254.13 o 
  11  13   6        5.14       81.10    264.82 o 
   0  14   6     3797.45     3298.66    509.83 o 
   1  14   6     4432.09     3479.89    437.69 o 
   2  14   6      251.18      662.09    207.84 o 
   3  14   6     1598.80     1709.31    417.86 o 
   4  14   6     2075.93     2345.74    637.68 o 
   5  14   6     4375.53     4406.50    434.26 o 
   6  14   6      695.32      383.83    283.19 o 
   7  14   6       48.23      -10.22    221.31 o 
   8  14   6      443.90      698.55    271.13 o 
   9  14   6      356.35      557.98    298.44 o 
  10  14   6      229.08      550.73    295.46 o 
   1  15   6      195.09       74.56    192.33 o 
   2  15   6      139.55      -98.94    193.36 o 
   3  15   6      116.24       -7.15    187.43 o 
   4  15   6     2175.35     2381.00    521.75 o 
   5  15   6      243.41      593.02    254.23 o 
   6  15   6      112.09      319.13    305.52 o 
   7  15   6        1.35      270.84    284.70 o 
   8  15   6     1377.38      823.78    719.20 o 
   9  15   6      329.04      852.30    905.68 o 
   0  16   6     1311.58      793.38    351.51 o 
   1  16   6     1230.20      987.08    310.65 o 
   2  16   6       49.22       15.20    212.11 o 
   3  16   6        8.31     -147.12    197.52 o 
   4  16   6      386.95      425.33    345.69 o 
   5  16   6      932.51     1489.72    687.73 o 
   6  16   6      698.89      825.99    336.41 o 
   1  17   6       53.82       12.31    319.07 o 
   2  17   6      512.08      118.72    307.18 o 
   3  17   6      102.16      -30.04    309.16 o 
   1   1   7     5743.21     6039.07    249.28 o 
   2   1   7     9648.62     9638.97    423.07 o 
   3   1   7     4603.29     4713.95    275.75 o 
   4   1   7     1180.91      743.92    153.54 o 
   5   1   7      328.11      334.37    116.50 o 
   6   1   7      983.74      918.92    158.71 o 
   7   1   7     7050.69     7046.25    395.15 o 
   8   1   7     1989.95     2095.81    284.06 o 
   9   1   7     1870.08     1972.70    308.36 o 
  10   1   7      159.35      118.79    154.27 o 
  11   1   7      666.12      622.04    192.09 o 
  12   1   7      574.56      512.77    196.11 o 
  13   1   7     2496.84     2652.29    328.23 o 
  14   1   7      839.44      706.61    239.20 o 
  15   1   7       45.31      142.27    204.98 o 
  16   1   7        0.13      267.73    247.77 o 
   0   2   7      913.60     1022.51    216.02 o 
   1   2   7      382.45      640.49    127.01 o 
   2   2   7      913.50      989.21    113.57 o 
   3   2   7      723.95      792.96    172.78 o 
   4   2   7      632.39      392.27    115.33 o 
   5   2   7      140.09      238.35    113.33 o 
   6   2   7      325.73      410.66    128.49 o 
   7   2   7     1904.44     1893.48    208.43 o 
   8   2   7       16.81       36.09    122.32 o 
   9   2   7      148.17      214.80    139.21 o 
  10   2   7        2.29       49.86    176.21 o 
  11   2   7      749.46      532.26    191.10 o 
  12   2   7     1107.68      886.24    221.77 o 
  13   2   7      326.09      456.54    208.60 o 
  14   2   7       59.37      123.13    290.62 o 
  15   2   7       15.98       16.54    192.50 o 
  16   2   7       32.61     -218.54    218.54 o 
   1   3   7     4633.75     4745.73    211.65 o 
   2   3   7     1170.91     1417.04    258.01 o 
   3   3   7    13898.29    14254.67    663.63 o 
   4   3   7     6359.67     6493.24    356.67 o 
   5   3   7      470.81      547.89    128.59 o 
   6   3   7      501.89      456.41    155.61 o 
   7   3   7     4373.85     4549.16    313.96 o 
   8   3   7     8485.83     8668.07    414.75 o 
   9   3   7     1556.57     1645.45    224.79 o 
  10   3   7      139.05       57.26    149.30 o 
  11   3   7       54.97       95.18    161.65 o 
  12   3   7     3241.29     3675.55    355.85 o 
  13   3   7     2115.17     2640.66    326.36 o 
  14   3   7      172.28       36.19    201.00 o 
  15   3   7      374.62      595.39    233.88 o 
  16   3   7      586.85      560.27    251.29 o 
   0   4   7      341.27      239.90    149.40 o 
   1   4   7     2451.89     2531.91    160.25 o 
   2   4   7     1366.52     1780.40    156.19 o 
   3   4   7     2687.68     2813.09    199.64 o 
   4   4   7      128.60       95.89    102.37 o 
   5   4   7     1097.29     1094.31    173.92 o 
   6   4   7     1572.56     1856.46    170.17 o 
   7   4   7     2006.60     1704.16    178.77 o 
   8   4   7      539.80      489.58    177.36 o 
   9   4   7      105.19      246.88    133.98 o 
  10   4   7      235.97      377.02    161.33 o 
  11   4   7      784.75      619.52    199.03 o 
  12   4   7     1112.84      960.57    234.71 o 
  13   4   7      881.15     1140.79    231.26 o 
  14   4   7       16.67      134.78    166.19 o 
  15   4   7       17.71       64.46    181.42 o 
  16   4   7       52.85      240.74    319.23 o 
   1   5   7     3591.74     3515.53    200.82 o 
   2   5   7    14412.59    14831.15    493.64 o 
   3   5   7     5695.67     5790.77    268.51 o 
   4   5   7       79.35     -100.26    100.26 o 
   5   5   7     2638.55     2482.46    248.39 o 
   6   5   7     3462.22     3353.75    223.88 o 
   7   5   7     5520.07     6031.93    339.35 o 
   8   5   7        7.76     -107.10    107.13 o 
   9   5   7      976.28     1086.29    203.70 o 
  10   5   7       14.43        5.57    151.23 o 
  11   5   7     1307.55     1846.95    253.52 o 
  12   5   7      110.37      151.98    165.39 o 
  13   5   7     1284.02     1809.23    352.58 o 
  14   5   7     1408.64     1227.74    275.75 o 
  15   5   7      166.25      619.75    228.82 o 
   0   6   7     1783.29     1881.97    278.35 o 
   1   6   7      584.13      421.26    110.90 o 
   2   6   7     1315.45     1257.49    125.74 o 
   3   6   7     3366.03     3420.33    199.01 o 
   4   6   7       77.32      129.31     85.32 o 
   5   6   7       27.08       43.81     94.73 o 
   6   6   7      102.42      161.41    111.39 o 
   7   6   7     2348.57     2002.23    193.60 o 
   8   6   7       22.03       77.43    145.68 o 
   9   6   7      855.82      920.14    190.54 o 
  10   6   7     1099.68     1028.98    220.75 o 
  11   6   7     1232.90     1305.21    286.05 o 
  12   6   7     2048.95     2038.40    297.31 o 
  13   6   7      567.06      931.07    260.30 o 
  14   6   7       88.44       39.67    193.53 o 
  15   6   7      161.81       97.99    203.77 o 
   1   7   7     1605.53     1777.91    143.84 o 
   2   7   7      287.89      284.76    116.69 o 
   3   7   7     9692.60     8626.83    440.94 o 
   4   7   7     4419.88     3713.05    273.68 o 
   5   7   7     1910.55     2161.43    246.94 o 
   6   7   7      111.97      182.07    145.12 o 
   7   7   7     1272.72     1201.68    217.25 o 
   8   7   7     9130.60     8611.76   1068.49 o 
   9   7   7     4884.45     4768.84    499.40 o 
  10   7   7      398.06      196.37    232.30 o 
  11   7   7      362.17      626.42    270.82 o 
  12   7   7     4597.12     4159.84    492.57 o 
  13   7   7     1233.61     1626.47    295.20 o 
  14   7   7       42.94        4.37    184.89 o 
  15   7   7      566.23      717.81    425.17 o 
   0   8   7      449.68      321.66    152.76 o 
   1   8   7     1661.40     1764.41    158.12 o 
   2   8   7     1375.95     1321.46    144.39 o 
   3   8   7     2180.22     1907.98    193.97 o 
   4   8   7      628.10      848.85    164.04 o 
   5   8   7      466.41      235.02    144.71 o 
   6   8   7      223.55      154.02    143.71 o 
   7   8   7      141.13       24.02    358.80 o 
   8   8   7      463.08      390.16    235.38 o 
   9   8   7       97.03       70.13    224.60 o 
  10   8   7     1260.92     1265.16    315.18 o 
  11   8   7       14.80      -44.13    209.23 o 
  12   8   7      821.83      522.07    527.57 o 
  13   8   7      460.05      857.99    564.71 o 
  14   8   7      123.56       89.35    197.43 o 
   1   9   7     2811.25     3018.24    233.98 o 
   2   9   7     7341.51     6989.18    325.19 o 
   3   9   7     2772.57     2870.90    261.87 o 
   4   9   7      474.75      394.35    159.87 o 
   5   9   7      632.99      480.80    163.85 o 
   6   9   7     2601.41     2294.26    324.00 o 
   7   9   7     8670.79     8465.04    613.86 o 
   8   9   7      134.80      353.98    242.14 o 
   9   9   7        0.69       19.79    219.47 o 
  10   9   7       47.55      202.92    348.65 o 
  11   9   7      464.06      501.69    369.42 o 
  12   9   7        2.72      284.16    281.08 o 
  13   9   7     1132.35     1554.27    395.34 o 
   0  10   7     1092.14      642.55    263.47 o 
   1  10   7       86.52      -87.65    117.92 o 
   2  10   7       48.81      360.83    158.89 o 
   3  10   7      332.28      418.89    172.94 o 
   4  10   7      296.77      113.78    207.49 o 
   5  10   7      312.56      275.37    210.35 o 
   6  10   7      262.35      140.38    237.42 o 
   7  10   7      533.21      446.88    215.50 o 
   8  10   7     1207.48     1267.89    269.16 o 
   9  10   7      502.11      276.95    212.18 o 
  10  10   7       21.64      152.70    261.63 o 
  11  10   7      304.44      672.62    562.69 o 
  12  10   7      560.42      508.20    419.67 o 
  13  10   7      109.24      649.41    455.76 o 
   1  11   7      447.46      149.87    164.77 o 
   2  11   7     1228.57      972.19    215.32 o 
   3  11   7     6586.48     6122.05    536.63 o 
   4  11   7     1670.17      907.12    333.39 o 
   5  11   7       60.56      274.69    210.46 o 
   6  11   7      301.36      167.43    193.72 o 
   7  11   7      466.75      547.26    229.98 o 
   8  11   7     1991.15     2087.42    314.17 o 
   9  11   7     2847.72     3235.97    385.42 o 
  10  11   7      163.99       42.29    225.18 o 
  11  11   7      585.09      846.11    279.85 o 
  12  11   7      627.37      381.33    291.67 o 
   0  12   7      127.79       79.46    236.18 o 
   1  12   7      408.61      300.90    185.78 o 
   2  12   7      368.92      208.54    183.60 o 
   3  12   7       28.40      105.56    176.86 o 
   4  12   7     1323.01     1520.43    307.43 o 
   5  12   7      927.93      842.79    280.08 o 
   6  12   7      112.33       32.19    191.06 o 
   7  12   7       89.85       -0.14    197.70 o 
   8  12   7      733.04      958.82    264.33 o 
   9  12   7        6.69      150.80    251.15 o 
  10  12   7      444.30      394.23    249.86 o 
  11  12   7      195.35      126.65    210.43 o 
   1  13   7     4054.25     4001.67    680.22 o 
   2  13   7      757.52      616.74    224.20 o 
   3  13   7      963.87      655.14    218.12 o 
   4  13   7      447.73      622.33    250.04 o 
   5  13   7      650.40      241.06    305.50 o 
   6  13   7       56.99      398.35    254.58 o 
   7  13   7     4367.27     4024.49    546.35 o 
   8  13   7     1502.39     2159.92    428.43 o 
   9  13   7        0.16      113.16    258.53 o 
   0  14   7     1305.68     1508.67    397.73 o 
   1  14   7      673.73      567.89    227.35 o 
   2  14   7      115.14      391.80    200.48 o 
   3  14   7      129.76       16.58    185.36 o 
   4  14   7      512.43      557.37    270.43 o 
   5  14   7      127.35      561.02    250.26 o 
   6  14   7     1937.01     2326.84    358.70 o 
   7  14   7        7.31       93.03    268.92 o 
   8  14   7      256.20      722.69    259.69 o 
   1  15   7       23.63      128.31    199.72 o 
   2  15   7     2346.95     2644.93    358.70 o 
   3  15   7     3984.76     4061.38    490.48 o 
   4  15   7      270.43       45.89    247.23 o 
   5  15   7       26.23      193.84    236.24 o 
   0  16   7       81.98     -158.82    327.00 o 
   1  16   7      108.72       39.48    353.00 o 
   2   0   8     7210.06     7694.81    836.32 o 
   3   0   8      172.69      150.62    133.74 o 
   4   0   8     7217.79     8095.47    510.52 o 
   5   0   8     2228.46     2311.32    519.23 o 
   6   0   8     4881.31     4364.75    415.85 o 
   7   0   8      137.48      -41.55    231.87 o 
   8   0   8      426.14      295.58    233.85 o 
   9   0   8       90.79      136.16    202.02 o 
  10   0   8    12313.89    14084.15    963.68 o 
  11   0   8      257.78     -142.09    230.80 o 
  12   0   8      111.85      491.14    511.30 o 
  13   0   8       47.31      117.69    261.71 o 
  14   0   8      338.50      870.65    370.20 o 
  15   0   8       28.03     -416.18    475.63 o 
   1   1   8       31.53     -186.29    186.29 o 
   2   1   8      570.23      388.59    148.63 o 
   3   1   8     2026.23     2106.23    168.79 o 
   4   1   8      174.45      159.28     99.24 o 
   5   1   8     5376.89     5735.74    711.11 o 
   6   1   8      319.30      540.48    143.86 o 
   7   1   8     2313.75     2590.80    270.03 o 
   8   1   8      123.86      375.05    263.88 o 
   9   1   8       69.09      192.70    147.10 o 
  10   1   8      207.70      233.65    158.59 o 
  11   1   8      306.31      162.11    175.93 o 
  12   1   8      511.84      626.58    211.00 o 
  13   1   8      130.75       50.14    190.92 o 
  14   1   8       70.63      198.34    199.88 o 
   0   2   8    21905.81    23053.04   1704.34 o 
   1   2   8        7.63      -95.62     95.62 o 
   2   2   8        1.29      -17.55    123.66 o 
   3   2   8        5.34      -26.37    167.84 o 
   4   2   8     4217.70     4418.30    471.41 o 
   5   2   8      616.93      634.03    135.54 o 
   6   2   8     3728.15     3966.13    335.82 o 
   7   2   8     1963.30     1847.28    215.22 o 
   8   2   8     2097.04     2332.67    243.89 o 
   9   2   8      128.11      -59.21    143.15 o 
  10   2   8      248.18      190.43    165.61 o 
  11   2   8     1427.63     1601.43    250.16 o 
  12   2   8     1918.57     2354.48    298.16 o 
  13   2   8        7.85     -176.01    183.07 o 
  14   2   8      520.53      556.07    230.35 o 
   1   3   8        1.08      -27.25     86.59 o 
   2   3   8      966.59      882.03    242.40 o 
   3   3   8      629.66      701.72    138.21 o 
   4   3   8       55.35      145.05    137.41 o 
   5   3   8     1839.58     1958.59    232.44 o 
   6   3   8      103.51      -99.09    108.08 o 
   7   3   8     1290.29     1339.13    192.43 o 
   8   3   8       40.75      -56.69    115.53 o 
   9   3   8       63.72       30.52    143.64 o 
  10   3   8       58.06      133.72    167.95 o 
  11   3   8      115.63      444.78    246.00 o 
  12   3   8      292.69      196.36    185.62 o 
  13   3   8      237.13      407.22    204.55 o 
  14   3   8        0.60     -128.79    188.14 o 
   0   4   8     2581.08     2864.96    362.67 o 
   1   4   8     1572.70     1778.00    242.66 o 
   2   4   8     4380.16     4510.82    526.96 o 
   3   4   8       59.36      221.57    138.17 o 
   4   4   8     6353.11     6370.12    403.15 o 
   5   4   8      232.90      348.02    126.78 o 
   6   4   8     4692.54     4533.53    265.13 o 
   7   4   8      240.67      223.48    123.35 o 
   8   4   8      425.39      456.33    140.84 o 
   9   4   8      467.20      387.85    168.08 o 
  10   4   8     8259.15     8784.33    763.47 o 
  11   4   8      105.11      226.69    174.64 o 
  12   4   8       28.38      -30.01    177.22 o 
  13   4   8        9.78      -79.80    189.36 o 
  14   4   8      213.81      398.82    227.19 o 
   1   5   8      146.09      311.10    125.29 o 
   2   5   8        0.30      -69.91    111.56 o 
   3   5   8     1746.63     1525.65    177.40 o 
   4   5   8        7.13        3.80    128.79 o 
   5   5   8      613.27      363.40    179.08 o 
   6   5   8       11.53      125.33    109.90 o 
   7   5   8      456.29      350.94    132.90 o 
   8   5   8       71.65      -44.94    118.54 o 
   9   5   8     1406.65     1366.96    225.55 o 
  10   5   8       36.43       51.59    165.98 o 
  11   5   8      189.45      341.25    194.32 o 
  12   5   8      174.66      273.61    200.44 o 
  13   5   8      104.35       61.15    194.08 o 
  14   5   8        0.44      222.89    230.72 o 
   0   6   8    11655.31    11707.03   2534.72 o 
   1   6   8      369.62      457.74    142.62 o 
   2   6   8       16.27      117.68    106.34 o 
   3   6   8        5.47      -67.37    154.18 o 
   4   6   8     1374.03     1137.74    182.38 o 
   5   6   8     1083.29     1218.15    219.92 o 
   6   6   8     5082.41     5379.71    410.76 o 
   7   6   8      249.30      382.93    132.33 o 
   8   6   8     1133.05     1520.43    224.23 o 
   9   6   8      138.26      116.13    154.49 o 
  10   6   8      822.12      968.98    229.65 o 
  11   6   8      171.29      267.35    195.06 o 
  12   6   8     1184.94     1333.39    297.05 o 
  13   6   8        0.07      -35.98    200.98 o 
   1   7   8     1475.30     1322.44    160.82 o 
   2   7   8       47.31      156.82    136.02 o 
   3   7   8       48.82      243.16    142.39 o 
   4   7   8        6.55      -37.72    157.03 o 
   5   7   8       16.48      -48.26    174.69 o 
   6   7   8      126.70      261.53    152.02 o 
   7   7   8       26.48       14.88    221.20 o 
   8   7   8      268.99      208.08    232.38 o 
   9   7   8      137.78      426.85    209.09 o 
  10   7   8       95.91       19.46    178.46 o 
  11   7   8      557.01      684.66    239.03 o 
  12   7   8       36.32        9.84    205.73 o 
  13   7   8      234.71      637.81    264.19 o 
   0   8   8     5840.72     5526.89    387.00 o 
   1   8   8      107.99       93.90    102.72 o 
   2   8   8     1485.83     1385.86    239.66 o 
   3   8   8       15.39      229.50    116.96 o 
   4   8   8     7862.23     7246.30    598.09 o 
   5   8   8      327.06      360.34    157.15 o 
   6   8   8     1583.15     1275.91    262.67 o 
   7   8   8      415.33      574.19    219.51 o 
   8   8   8      115.32       15.97    224.93 o 
   9   8   8        1.26       17.38    252.79 o 
  10   8   8     2250.88     2407.81    334.10 o 
  11   8   8      408.34      490.68    224.14 o 
  12   8   8      178.80      120.57    202.24 o 
   1   9   8      474.06      482.08    125.09 o 
   2   9   8      506.71      484.66    144.79 o 
   3   9   8     1143.55     1116.91    168.67 o 
   4   9   8      165.26       51.14    150.24 o 
   5   9   8       69.22       14.00    188.40 o 
   6   9   8       40.72      326.89    212.55 o 
   7   9   8      365.89      269.97    216.79 o 
   8   9   8       31.40       -4.35    211.12 o 
   9   9   8      620.63      723.90    333.48 o 
  10   9   8       50.31     -108.47    253.67 o 
  11   9   8      607.32      716.06    347.04 o 
   0  10   8     3191.14     3760.45   1383.29 o 
   1  10   8     1101.02     1083.70    209.51 o 
   2  10   8      157.22      -14.77    158.68 o 
   3  10   8      238.75      243.02    184.57 o 
   4  10   8      132.73      132.48    189.39 o 
   5  10   8      574.79      440.34    233.35 o 
   6  10   8     4531.11     3825.46    418.05 o 
   7  10   8        0.49     -212.53    251.66 o 
   8  10   8       56.32      -13.19    212.88 o 
   9  10   8       54.09       65.45    217.57 o 
  10  10   8     3042.73     3395.52    428.24 o 
   1  11   8     1128.59      983.44    216.96 o 
   2  11   8       87.67     -150.06    150.06 o 
   3  11   8        0.91      -35.74    160.97 o 
   4  11   8      154.95       23.59    201.57 o 
   5  11   8       36.10      -96.12    204.52 o 
   6  11   8       34.81      167.51    217.15 o 
   7  11   8        3.73       39.93    282.21 o 
   8  11   8      434.52      155.28    247.09 o 
   9  11   8        7.63      -46.21    217.76 o 
   0  12   8     6429.69     7628.70   2013.50 o 
   1  12   8        0.83     -155.90    155.90 o 
   2  12   8      439.73      633.41    227.12 o 
   3  12   8       59.58       95.01    180.38 o 
   4  12   8     5125.64     5247.08    565.97 o 
   5  12   8       15.37       48.58    231.72 o 
   6  12   8      302.48       48.03    244.88 o 
   7  12   8       88.51     -173.87    246.51 o 
   8  12   8        7.27      193.96    248.26 o 
   1  13   8        6.39        0.83    177.88 o 
   2  13   8      429.84       64.34    191.64 o 
   3  13   8      350.34      264.91    205.56 o 
   4  13   8       40.40       50.69    215.29 o 
   5  13   8      146.66       -3.44    241.91 o 
   6  13   8      256.60      104.48    433.15 o 
   0  14   8     1102.83     1299.93    373.90 o 
   1  14   8      310.82      253.29    206.85 o 
   2  14   8      646.89      468.94    235.32 o 
   3  14   8      117.60       31.47    194.02 o 
   1   1   9     2546.07     2470.88    254.31 o 
   2   1   9       16.69      125.47    137.74 o 
   3   1   9     3825.27     3412.06    315.37 o 
   4   1   9       56.61      -35.20    139.80 o 
   5   1   9      258.55      376.73    168.55 o 
   6   1   9        2.86      244.09    177.56 o 
   7   1   9     2749.19     2439.77    337.43 o 
   8   1   9        1.80     -123.93    147.25 o 
   9   1   9     1803.12     1835.97    277.05 o 
  10   1   9        0.48      276.10    173.66 o 
  11   1   9      393.24      403.76    196.84 o 
  12   1   9       27.47       98.98    192.57 o 
   0   2   9      757.67      590.58    265.56 o 
   1   2   9      121.44     -196.20    196.20 o 
   2   2   9      265.67      159.36    374.56 o 
   3   2   9       32.35       50.73    140.05 o 
   4   2   9      118.32      145.59    154.58 o 
   5   2   9      158.42      211.39    163.72 o 
   6   2   9        0.11       18.81    137.58 o 
   7   2   9        3.62      136.99    154.74 o 
   8   2   9       30.89     -144.07    197.73 o 
   9   2   9       46.39      -13.97    175.46 o 
  10   2   9      219.81       10.14    182.23 o 
  11   2   9        6.42       26.36    166.93 o 
  12   2   9        6.22     -167.44    176.84 o 
   1   3   9     2322.08     2311.02    376.54 o 
   2   3   9       89.29      -85.59    155.38 o 
   3   3   9     7616.04     7138.15    739.21 o 
   4   3   9      318.13      374.19    163.50 o 
   5   3   9      241.73      334.72    178.91 o 
   6   3   9      280.44      129.01    139.84 o 
   7   3   9     2667.62     2645.61    463.82 o 
   8   3   9       69.02      352.54    186.17 o 
   9   3   9      250.45       54.75    182.58 o 
  10   3   9      342.85      428.36    215.21 o 
  11   3   9       96.58      405.91    232.61 o 
  12   3   9        3.01      -65.33    214.09 o 
   0   4   9     1055.05     1470.49    368.61 o 
   1   4   9       29.13      231.06    175.15 o 
   2   4   9      580.05      445.19    196.86 o 
   3   4   9      142.02      192.40    130.29 o 
   4   4   9       13.38     -136.52    139.04 o 
   5   4   9        4.21      -49.89    134.11 o 
   6   4   9      478.81      697.12    188.17 o 
   7   4   9       67.21     -130.55    130.55 o 
   8   4   9       15.04      110.27    179.09 o 
   9   4   9       41.59      171.65    188.13 o 
  10   4   9      878.75      425.45    226.42 o 
  11   4   9        0.33      154.25    204.96 o 
  12   4   9        9.41     -198.63    201.79 o 
   1   5   9     1306.76      980.73    254.86 o 
   2   5   9        0.40      -11.11    191.97 o 
   3   5   9     1229.32      952.41    177.72 o 
   4   5   9       79.90     -113.32    113.32 o 
   5   5   9      924.79      720.28    242.22 o 
   6   5   9      112.90     -106.55    153.64 o 
   7   5   9     4447.24     4898.42    467.97 o 
   8   5   9       92.41      218.15    183.29 o 
   9   5   9     2324.62     2733.77    352.35 o 
  10   5   9      267.60      183.01    219.81 o 
  11   5   9      285.78      655.36    280.68 o 
   0   6   9     2463.38     1300.06    435.99 o 
   1   6   9       20.71       74.25    198.46 o 
   2   6   9      129.40      366.28    157.17 o 
   3   6   9       88.10       99.37    155.04 o 
   4   6   9       84.02       26.40    135.97 o 
   5   6   9       16.35     -134.60    134.60 o 
   6   6   9        2.17     -145.58    145.58 o 
   7   6   9        0.08     -163.22    163.84 o 
   8   6   9      469.54      605.82    228.87 o 
   9   6   9        1.77       61.84    209.39 o 
  10   6   9      678.00     1196.77    355.49 o 
  11   6   9      149.83      243.45    274.78 o 
   1   7   9     2350.03     1717.47    327.77 o 
   2   7   9        6.52      238.72    239.32 o 
   3   7   9     6596.34     6164.37    491.64 o 
   4   7   9       69.94     -157.94    157.94 o 
   5   7   9      444.36      303.24    183.31 o 
   6   7   9       42.01       12.67    136.17 o 
   7   7   9      588.47     1016.89    485.54 o 
   8   7   9      191.33      415.33    249.26 o 
   9   7   9      475.78      186.78    260.58 o 
  10   7   9      128.94      -27.42    256.70 o 
   0   8   9      134.12      -80.01    170.82 o 
   1   8   9       24.37       -4.44    242.13 o 
   2   8   9      400.30      415.80    207.45 o 
   3   8   9       18.81       84.88    135.23 o 
   4   8   9        1.92       -0.47    135.96 o 
   5   8   9      102.59      158.79    199.44 o 
   6   8   9       94.73      147.78    208.01 o 
   7   8   9       68.65      128.90    212.10 o 
   8   8   9      285.85      366.14    229.08 o 
   9   8   9      146.70      231.92    270.09 o 
   1   9   9     1052.40      815.96    238.97 o 
   2   9   9        3.35      -20.27    184.48 o 
   3   9   9     1462.00     1093.51    252.52 o 
   4   9   9       45.80       83.46    191.00 o 
   5   9   9     1024.85      539.82    303.80 o 
   6   9   9      105.00      -51.81    212.00 o 
   7   9   9     4065.37     4358.70    447.30 o 
   8   9   9       43.29     1045.41   1354.40 o 
   0  10   9      992.63      570.76    428.07 o 
   1  10   9       34.18      421.08    217.89 o 
   2  10   9      255.81      329.40    216.34 o 
   3  10   9        1.07     -114.58    192.42 o 
   4  10   9       53.50     -109.58    199.32 o 
   5  10   9       12.90     -187.08    187.08 o 
   6  10   9     1055.44      956.39    555.20 o 
   7  10   9      318.21      422.04    238.38 o 
   1  11   9      279.50       81.29    288.20 o 
   2  11   9       67.54       87.24    216.28 o 
   3  11   9     3726.86     3587.71    909.16 o 
   4  11   9        6.29      106.41    213.89 o 
   5  11   9      315.62      233.33    237.21 o 
   0  12   9       42.46      332.15    265.49 o 
   1  12   9       51.06        1.55    198.98 o 
   2  12   9      657.30      791.85    268.26 o 
   1   0  10      716.18      626.25    233.85 o 
   2   0  10     1339.31     1268.35    281.41 o 
   3   0  10      364.51      301.23    221.96 o 
   4   0  10     1693.40     1430.86    332.94 o 
   5   0  10      109.55      118.91    233.85 o 
   6   0  10      919.22      554.90    328.98 o 
   7   0  10       56.56     -202.14    202.14 o 
   8   0  10      343.67        0.00    273.49 o 
   9   0  10       31.51      -95.13    285.38 o 
   1   1  10       83.39     -106.86    295.29 o 
   2   1  10      200.85      346.20    122.57 o 
   3   1  10      551.93      454.23    170.31 o 
   4   1  10       51.57      -17.84    172.42 o 
   5   1  10      503.38      308.14    173.50 o 
   6   1  10       35.48      141.56    185.98 o 
   7   1  10      237.11        4.42    179.86 o 
   8   1  10       86.29      133.44    205.30 o 
   9   1  10        0.48      187.30    219.36 o 
   0   2  10     6614.24     6159.42    673.81 o 
   1   2  10       29.46       56.83    160.99 o 
   2   2  10        5.45     -101.96    166.47 o 
   3   2  10        3.03      118.59    127.01 o 
   4   2  10      928.11      981.11    275.47 o 
   5   2  10      843.85      730.61    198.01 o 
   6   2  10     3009.45     3121.91    360.37 o 
   7   2  10      203.87       17.46    180.88 o 
   8   2  10      710.38      772.71    263.95 o 
   9   2  10      462.69      244.27    229.77 o 
   1   3  10      343.93      -47.70    168.09 o 
   2   3  10       42.08      160.93    183.56 o 
   3   3  10      144.45      140.54    127.66 o 
   4   3  10        7.72      250.68    141.74 o 
   5   3  10      940.63      986.46    222.08 o 
   6   3  10       37.40     -182.28    182.28 o 
   7   3  10      361.52       94.57    208.49 o 
   8   3  10      124.24      244.22    234.73 o 
   9   3  10        2.82     -201.45    201.45 o 
   0   4  10      473.25      558.87    301.23 o 
   1   4  10      878.43      668.85    222.48 o 
   2   4  10     1019.74      891.47    434.01 o 
   3   4  10       31.64        2.11    129.05 o 
   4   4  10     1964.77     2114.01    240.27 o 
   5   4  10       41.04        9.94    160.41 o 
   6   4  10      189.89      162.08    217.76 o 
   7   4  10        0.02     -187.34    209.26 o 
   8   4  10       25.35       -0.28    380.50 o 
   1   5  10       25.34     -189.17    189.17 o 
   2   5  10        8.62     -112.04    207.10 o 
   3   5  10      268.48      239.76    157.09 o 
   4   5  10        8.26      199.53    185.59 o 
   5   5  10      409.32      292.18    202.99 o 
   6   5  10       15.00      -10.02    175.03 o 
   7   5  10       68.73       84.02    247.46 o 
   8   5  10       42.54     -239.32    239.32 o 
   0   6  10     3142.26     2786.40    546.98 o 
   1   6  10      178.06      -17.95    228.41 o 
   2   6  10       67.34        9.38    229.77 o 
   3   6  10       81.85      165.57    236.15 o 
   4   6  10      672.16      520.15    217.89 o 
   5   6  10      332.38      544.97    200.34 o 
   6   6  10     2017.18     2171.25    294.45 o 
   7   6  10       13.87       63.10    210.31 o 
   1   7  10      323.99      109.21    237.78 o 
   2   7  10       66.89      416.55    266.55 o 
   3   7  10        3.52      173.26    242.63 o 
   4   7  10        4.74      212.45    250.56 o 
   5   7  10       66.72      -95.88    256.70 o 
   6   7  10        6.68       21.30    259.15 o 
   0   8  10      842.17      495.45    376.54 o 
   1   8  10       83.27      374.80    285.38 o 
   2   8  10      820.58      928.19    327.77 o 
   3   8  10        3.17     -209.58    249.01 o 
   4   8  10     1780.48     1558.56    365.36 o 
   5   8  10      655.51      486.19    295.59 o 
   1   9  10      169.02     -167.06    254.86 o 
   2   9  10       55.88      -80.55    260.24 o 
   1   1  11      439.83      457.20    135.22 o 
   2   1  11      970.54      851.54    162.42 o 
   3   1  11      996.34      941.34    172.74 o 
   4   1  11      192.89      315.33    180.72 o 
   0   2  11      159.99      138.73    257.63 o 
   1   2  11        0.06     -113.09    173.70 o 
   2   2  11       44.94      -35.00    214.03 o 
   3   2  11       15.84       89.60    134.58 o 
   4   2  11       20.71      -25.79    181.59 o 
   1   3  11       58.57     -122.25    277.45 o 
   2   3  11      108.51      432.03    213.00 o 
   3   3  11      526.73      856.39    203.09 o 
   0   4  11       78.10     -194.22    241.78 o 
   1   4  11       17.82      681.55    236.71 o 
                                                 
